# Supplementary material for: Amyloid-associated increases in soluble tau relate to tau aggregation rates and cognitive decline in early Alzheimer’s disease
Source: Nat Commun. 2022 Nov 4;13:6635. doi: 10.1038/s41467-022-34129-4 (PMC9636262; doi:10.1038/s41467-022-34129-4)
Supplement: Supplementary file 4 — Source Data [file 41467_2022_34129_MOESM4_ESM.xlsx]

## Sheet: Schaefer200_Distance_Matrix
0	12.0732827503990	13.4838627100967	10.2299407450246	21.0586113391647	7.10426703842439	21.9623406987315	17.1500129881246	23.1279563417900	13.3645847797719	20.1436900178153	19.4842327343252	26.3360450084510	23.7702435073176	27.6507511278597	22.1128497253877	21.1809097560060	30.4048186337283	25.1925744110141	33.9602385713563	37.3003629344667	35.4228735230191	37.3128950720838	37.1625704552854	36.1501598506099	40.2639500202769	39.0128620762187	44.0743419087635	40.2885735871441	40.0458565473663	11.2805352327253	17.4011984775215	25.1370547099210	32.5191549527761	30.9958804863870	28.6039974254057	33.3420419139064	34.5165995059924	34.4967671378058	38.9170295521538	39.7608818810317	45.8527730694117	36.9103084076087	22.7155471607862	29.8617004401596	29.7509951269320	25.9085550246034	37.6746162796052	29.7276068968283	35.1137333707031
12.0732827503990	0	10.9076687069161	10.2719522774212	9.14010978762119	17.7671439439478	13.5474138600207	16.2887326500721	14.0131429896432	13.1050246322650	14.4258996253086	19.2221773149844	22.8730742668774	19.4807686811125	38.3843053902046	31.4076235151295	31.8995513003320	40.7910313062262	34.3592891881537	43.4904076653900	46.5039085798705	44.9015524651461	44.2229047950423	44.7733963233125	41.0332608119589	48.1098912519005	44.8370117921811	52.5561676698619	47.0443111875243	46.7313580001985	17.1031072046708	18.8443443128561	26.0631482647508	40.0878205151431	37.8111436900277	33.5972708484298	34.1116557021269	37.4405537835036	37.6759064073439	42.8721084894376	49.3385632382633	55.6540597509978	47.6185765547159	29.2670835732105	37.6593595018256	35.5573812613879	37.4141946732524	49.5793347942313	41.2353239646323	46.1726588005209
13.4838627100967	10.9076687069161	0	17.9904793834262	16.0485194884139	20.0617779460657	23.1461212930757	9.18404547309333	19.2156998009926	18.7941302117501	12.3637628789945	22.7537882846839	27.5540491809593	21.6176943866495	32.4000638265281	24.2279947456793	27.2921000134514	34.1082600543177	27.3123542718170	36.6440499799570	40.8173621652930	43.9772456550289	38.6702353528497	40.1724294326409	38.0822043488339	44.4271466391616	42.1915923888489	49.8702693356708	46.3898661639552	44.6765218177506	11.9025356961226	8.24960382118302	25.3333954177298	33.4401587499503	33.0342128789981	30.2813096355136	34.4747886009414	35.2413079242468	38.7000205891097	41.8127564393675	45.3835306910058	52.5052117825463	41.9038906245452	21.3019881287784	29.8184852355231	27.9357852840456	32.9761821495793	45.7458154335680	36.5776502017079	40.2611749944744
10.2299407450246	10.2719522774212	17.9904793834262	0	16.7307932113755	11.4032488927831	12.9795864815419	20.1208818504741	17.0458089067010	6.26386864175962	18.9805534250003	13.8265824125568	18.9375407155893	18.7191977986295	37.1239797989429	30.8714572920263	28.5481373445412	39.3146404291449	33.1300125051325	41.3648056117889	42.9491433536689	37.3756871773977	41.1317651757568	40.5996964481489	36.6617990190472	42.9578268593113	39.6614458060628	46.2897104321897	39.8850763392904	40.6815286918018	20.6774644572976	23.9906102153092	22.9010530231431	38.0335413807618	34.3655820284673	29.8456400289519	29.6973844561173	33.6111509620310	31.1415524925335	37.3798691180358	44.0396067413041	49.4637843542351	44.2745184120892	29.5158846659833	36.9813630652177	35.1697784286333	34.8827984142721	45.5459241715034	37.7694911942168	43.7958045977185
21.0586113391647	9.14010978762119	16.0485194884139	16.7307932113755	0	26.2698256309561	11.2282889306786	19.7301486079557	9.37093501066482	17.6990386008945	14.1529156504917	21.8006586771073	22.2320601629018	18.6573533459339	46.8125410249502	38.9446381695465	39.8424648230769	48.7676915186470	41.5645115675664	50.5928043858547	53.0997729790518	51.5806649910065	49.2846438541595	50.2204449864968	44.7113571138190	53.5762901566847	48.9890555646576	58.3460862817848	51.7792066184622	51.4058161455885	25.1100307145870	23.8220421201482	28.2031811922477	45.8697966060858	43.0130814076684	37.7890281023150	35.3051809722292	39.9510215986579	40.3822853208504	45.7988196288421	56.0086732178927	62.3653289978516	55.3772267316837	35.2322362697925	43.9125120960175	40.5425841992462	46.2070762893514	58.4141765006081	49.7036924895883	54.4787744462648
7.10426703842439	17.7671439439478	20.0617779460657	11.4032488927831	26.2698256309561	0	24.3528213773111	21.6441059643540	26.7219783576377	13.6457023020860	24.5949469125844	18.8963622417123	26.3597233652247	25.5054272549594	26.8986244729304	22.4694706541311	18.8032304034907	29.3942968669012	24.7770126253900	32.4293846177453	34.6404251103984	29.6952895508122	35.3974083913806	34.3436258455775	33.7583095573708	36.6457042251902	35.8232381558205	39.4910457551354	35.5265608344120	36.0566702009237	16.8640820143278	22.8024755905565	24.7947150564370	31.3853866889551	29.0168972671852	26.8732210804911	31.8486177890939	32.9045370367491	31.1793165287319	35.9220575623691	35.6753663720131	41.0344783267091	34.1617877560344	23.9782332531517	29.8441468861135	30.1952447639617	23.9838064102728	34.1833217666091	26.8512351214166	33.1404450928039
21.9623406987315	13.5474138600207	23.1461212930757	12.9795864815419	11.2282889306786	24.3528213773111	0	24.7360038738287	10.0981178688817	13.1541138990549	19.0423810490157	16.8908836444967	15.9294723801812	16.7971077290843	49.2262375875602	41.7858950884928	40.3104020452336	51.0354674542267	43.8236501561894	52.1538013015224	53.1312736388246	47.4211811953325	49.1973387979740	49.1496795352681	42.5016701991271	51.4631880558571	46.1539077535377	55.1347515497690	46.9571849268801	47.8612375258629	30.1448526414811	30.4498896854740	26.0615842057525	47.0697480312483	42.5412155429734	36.4483649814255	31.2191694018022	37.6239931604783	34.8530009381763	41.8084558465315	54.2567591866280	59.6398318535610	55.9431207034130	38.3990706764145	46.5423924458795	43.0416979962225	47.4853171745638	58.3927151735166	50.2105125486101	56.0163193206294
17.1500129881246	16.2887326500721	9.18404547309333	20.1208818504741	19.7301486079557	21.6441059643540	24.7360038738287	0	18.3602792688967	17.9387909873001	8.24817573349227	18.6939154862903	23.4070996786839	16.4758610834753	32.9061922666704	22.5896038300991	25.0643891067912	32.8538787651574	24.2075545223742	32.7512368772747	35.4770592250528	39.5257471277423	31.4006672169036	33.2976469472219	30.0476281224335	37.6680950433027	34.5521915329589	43.6506468403008	39.9402409017483	37.6183419711594	18.1817192206630	8.82051698156730	17.8018911486218	27.2200540271475	25.9133216130493	22.5223760767067	26.9469684624842	26.8774015348893	31.9465341728030	34.0343492321443	40.0526361537162	47.2948266443242	38.8619577833629	16.3887717891448	25.0508993732821	21.1407587699867	33.8320383894688	45.6345961549484	35.5342167259684	39.2542936174105
23.1279563417900	14.0131429896432	19.2156998009926	17.0458089067010	9.37093501066482	26.7219783576377	10.0981178688817	18.3602792688967	0	14.6306768257142	10.8084574460585	15.4656820627246	13.8510584402555	10.2369342114176	48.0852268130252	38.9788833287554	38.8492176301475	48.9366645626466	40.6174035118250	48.8946303703629	49.8796094569500	47.4309418911811	44.5428537130662	45.3902931275492	38.1383725559630	48.3638469568570	42.5390276229267	53.1214944718562	45.5108803634910	45.2024877931294	29.2651083265540	25.3722937673889	21.0449230157785	42.5316913114191	38.3307378367316	32.0398378008825	26.9989430726436	32.6382008668244	32.8191392783535	38.3160206461537	52.1242047197364	58.1937595991621	53.9299631600138	33.6669299509002	42.0612887126360	37.4047421104523	47.4288943379002	58.8265193736414	49.5461522429234	54.6529393451484
13.3645847797719	13.1050246322650	18.7941302117501	6.26386864175962	17.6990386008945	13.6457023020860	13.1541138990549	17.9387909873001	14.6306768257142	0	16.1248200505631	7.57703286169633	13.3763431363138	13.3233706147363	38.1256813722301	30.5003760314990	27.8314119561932	39.2833078896057	31.9793488600907	39.7531471729370	40.3027059864487	34.7256988411051	37.1382454603624	36.6925186585712	31.4341910557271	38.9578179751756	34.6813212197319	42.5631637527707	35.4175359593860	36.0445648197347	23.5256036842605	23.7564909748139	16.9470149505217	34.9636689584443	30.3492006306794	24.9405775499450	23.4931512028185	27.8467094186101	25.4965702189569	31.7532711524766	41.1958288603784	46.6498624823739	43.1882859561206	27.5093319598173	34.9232608106031	32.0012521654688	36.2280374178586	46.4489794219987	37.9546408323646	43.9974724301497
20.1436900178153	14.4258996253086	12.3637628789945	18.9805534250003	14.1529156504917	24.5949469125844	19.0423810490157	8.24817573349227	10.8084574460585	16.1248200505631	0	16.2769833402483	18.3483408097225	10.9487758210255	40.5522853742444	30.4992474456064	31.9195139449230	40.7257178495816	31.9854235622487	40.2949110115735	42.0514794356956	43.5898895914103	36.7761685700790	38.4210429189017	32.7413272613968	42.2644328808788	37.4968654921232	47.9538862350617	42.3402566308010	40.6877089528190	23.4729995433131	15.9628106512339	17.2957406611873	33.8645236858070	31.0341335679227	25.8899360818557	25.4673536427508	28.0371549044658	31.6740740009755	35.0608869340225	45.7138691766916	52.5389270920449	46.1888265336488	24.1941252112828	32.6976901346204	27.9079789134302	40.9249819789231	52.6253642184297	42.6975410551438	46.9407225329092
19.4842327343252	19.2221773149844	22.7537882846839	13.8265824125568	21.8006586771073	18.8963622417123	16.8908836444967	18.6939154862903	15.4656820627246	7.57703286169633	16.2769833402483	0	8.08109041367785	9.08881831929109	40.7886296629256	32.0269022752538	28.9316784978042	40.7512464647887	32.4632901783221	39.2690225779760	38.3447133126159	32.5803747716558	33.4206915576497	33.0180153074303	25.7820556035712	34.9811912930806	29.2752810405431	38.7808917603685	30.5848238710109	31.0631289170944	28.8139359390095	26.1676877710109	10.5529693374644	32.7444984525555	26.8300685496131	20.1989336269482	16.0286085063435	21.3553350371128	18.8994885590895	25.2338111784385	38.7879156659573	44.0559737225557	43.1521685730120	27.2979726786530	34.1647786073160	29.9049202249996	39.2389456218622	48.5811856678093	39.5771108356039	45.5249461029084
26.3360450084510	22.8730742668774	27.5540491809593	18.9375407155893	22.2320601629018	26.3597233652247	15.9294723801812	23.4070996786839	13.8510584402555	13.3763431363138	18.3483408097225	8.08109041367785	0	7.94890530713973	48.7280474573825	39.5946390914398	36.8427836853725	48.5359913838806	39.9046506644626	46.5100768556601	45.0240865159400	38.7371554268935	38.8173502686878	38.6189333945414	29.4844160577912	40.2699015469628	33.1622210799151	43.9755953446878	34.5210132153328	35.2747237840032	35.3417051925356	31.6677350183839	13.7906725224129	39.0697598008087	32.6395380071407	25.2374512296067	15.9159732430718	23.7677748268388	20.5321633504194	27.3613178403317	45.1974966298728	50.1101903487351	50.6900715593209	33.9970300503950	40.9521377818115	35.7756476339939	47.2999552411009	56.5903258982945	47.5628272447518	53.4326195014444
23.7702435073176	19.4807686811125	21.6176943866495	18.7191977986295	18.6573533459339	25.5054272549594	16.7971077290843	16.4758610834753	10.2369342114176	13.3233706147363	10.9487758210255	9.08881831929109	7.94890530713973	0	45.1884946416467	35.2260613079709	34.0804969376333	44.8198127874981	35.7362533781751	42.8972021826888	42.4190830381609	39.8395080486531	35.9497884665864	36.6745337947594	28.3395533996775	39.3482308800648	32.7979854473594	44.1773848960993	36.2788635128000	35.6928551606087	30.8413502640550	25.1009637203266	11.2397335367869	35.2400558460470	29.9174024895058	22.9337665493155	16.9153609933596	22.5410349201949	23.3223498758043	28.2493143069986	44.1293915556023	49.9800173080804	48.0361197619540	28.7269527744152	36.2802487530944	30.7226621597249	44.6061164760386	54.8572136102534	45.1698732176434	50.3642054475417
27.6507511278597	38.3843053902046	32.4000638265281	37.1239797989429	46.8125410249502	26.8986244729304	49.2262375875602	32.9061922666704	48.0852268130252	38.1256813722301	40.5522853742444	40.7886296629256	48.7280474573825	45.1884946416467	0	11.4703504528254	13.6034884154496	6.58132520355611	13.4992321982823	16.5957640420507	24.3615889753032	32.8171094666049	31.8005086460209	31.7587934014357	39.6090699980383	35.1375967190715	40.3869203224358	38.3223138075961	42.6064582694978	40.3909484152468	23.5057353334267	27.7550970308536	40.1336048668024	24.5706800276389	29.5498649743030	34.0809957057313	47.2294110702947	42.5547875340952	46.0293497255492	45.7251931448712	29.2663897772271	35.1352642665648	16.4581137483467	20.9688389886601	19.1880311221480	26.1889197274936	5.70244147882595	15.6957500542951	9.24797409575466	9.33547992537793
22.1128497253877	31.4076235151295	24.2279947456793	30.8714572920263	38.9446381695465	22.4694706541311	41.7858950884928	22.5896038300991	38.9788833287554	30.5003760314990	30.4992474456064	32.0269022752538	39.5946390914398	35.2260613079709	11.4703504528254	0	8.61315754223116	10.2762455071191	4.72531757324419	13.5766520470140	20.3475131238625	30.0811039684482	24.0314695560362	24.9981160438546	30.7336257318934	29.4057185128123	32.6342864518127	34.3035366580233	36.7469449022384	33.8065255651839	19.0385590879007	18.5762894889841	29.9376679527799	16.3975776480657	20.8016686757961	24.4232215328680	37.4699623094430	32.7405968673596	37.7120133985829	37.1888636570833	26.4541319582606	33.7363764487580	18.2849448216154	9.54830706689032	10.5693077890070	15.7745167892499	14.0109529575225	24.6585950178387	14.5941830358805	16.8080664551790
21.1809097560060	31.8995513003320	27.2921000134514	28.5481373445412	39.8424648230769	18.8032304034907	40.3104020452336	25.0643891067912	38.8492176301475	27.8314119561932	31.9195139449230	28.9316784978042	36.8427836853725	34.0804969376333	13.6034884154496	8.61315754223116	0	12.4649942245019	8.19519413167141	13.7916442390951	17.4259344200262	22.0305652773013	21.9143739564391	21.1928302188876	26.9898939703287	24.4500037970869	27.9698142302446	28.1573816867308	30.0633544200305	28.1145739216457	22.2804728131867	23.5594106513703	27.5946377738132	16.0848133900822	17.8340813501202	21.2635125612525	34.0099723015486	29.6569867606291	32.4273669830183	32.4992465434763	20.9014391822818	27.5704702088875	15.8623915088522	13.6249037004938	13.9500234026614	18.0471801141872	12.8015172646141	21.3958290505657	11.1616691877814	16.5960432072751
30.4048186337283	40.7910313062262	34.1082600543177	39.3146404291449	48.7676915186470	29.3942968669012	51.0354674542267	32.8538787651574	48.9366645626466	39.2833078896057	40.7257178495816	40.7512464647887	48.5359913838806	44.8198127874981	6.58132520355611	10.2762455071191	12.4649942245019	0	9.91183331920165	10.2786071314340	18.5802828247896	30.3109101331100	26.4713803659876	26.7030629137877	35.6109688691539	30.2750850694809	36.1641735079931	33.8542932917395	39.2419445743543	36.3311475393929	27.0388595565841	28.4754701984031	38.4517687736158	19.2996902513246	25.2612399445600	30.8384260293099	44.9562681354219	39.2085809655495	43.7171226150031	42.2551361066479	24.4700219935139	30.7141022535973	11.1937929309061	18.4832133134812	14.2743876633446	21.9249383476338	10.4693175125555	16.6347070631209	8.45339996685143	6.86443367064673
25.1925744110141	34.3592891881537	27.3123542718170	33.1300125051325	41.5645115675664	24.7770126253900	43.8236501561894	24.2075545223742	40.6174035118250	31.9793488600907	31.9854235622487	32.4632901783221	39.9046506644626	35.7362533781751	13.4992321982823	4.72531757324419	8.19519413167141	9.91183331920165	0	9.44708875868550	15.7752931228069	27.4046956885912	19.6758838173898	20.7001565348838	27.4557833313197	25.2130782296576	29.0317491804115	30.3207574802265	33.5815081280968	30.1998735283913	23.3556180068417	21.4014787348967	29.0903706170556	11.9788255799700	17.1435822538442	21.8776279560095	35.8738926662704	30.2066100413304	35.7319847523084	34.2895315467245	22.3677012671792	29.8499302184249	15.2003865075430	8.94202153542554	6.69063752784481	12.8013686262654	15.9480684599246	24.4773335111087	14.0934932222607	16.0879814388338
33.9602385713563	43.4904076653900	36.6440499799570	41.3648056117889	50.5928043858547	32.4293846177453	52.1538013015224	32.7512368772747	48.8946303703629	39.7531471729370	40.2949110115735	39.2690225779760	46.5100768556601	42.8972021826888	16.5957640420507	13.5766520470140	13.7916442390951	10.2786071314340	9.44708875868550	0	9.12188501292693	25.9636023413218	17.1484586749023	17.7477350218213	27.9745430643684	21.6154392880659	28.1282618331877	26.0387656339811	32.5655189761065	28.6103743402315	32.5638974025437	30.4613212493722	34.6014708172506	10.8301892370912	17.7803060654911	24.7830655528108	39.7377643438892	32.5454638500103	38.3573507013646	35.1665255426631	16.8864304199614	23.9001397061759	8.14375038486195	16.6325136339239	8.98796264691413	15.9559726140332	19.1268200847510	22.2872026930365	13.7549823128134	13.3232166462210
37.3003629344667	46.5039085798705	40.8173621652930	42.9491433536689	53.0997729790518	34.6404251103984	53.1312736388246	35.4770592250528	49.8796094569500	40.3027059864487	42.0514794356956	38.3447133126159	45.0240865159400	42.4190830381609	24.3615889753032	20.3475131238625	17.4259344200262	18.5802828247896	15.7752931228069	9.12188501292693	0	20.2378516099934	11.1009066788029	10.1427427506668	21.9837524726053	13.0299305485150	20.8708615227987	17.3514246123898	25.0940997130667	20.7912648559332	38.3213136806184	35.3469702044263	32.5813485423066	9.61841441265750	13.5251360796881	21.1643722491978	35.7155543710129	27.8077671611025	33.1497482987764	28.7793329717956	8.87362371800040	16.2096104198623	11.3596972470952	20.6285599971273	13.9157151106988	17.1898058146915	25.4185232211492	26.3209314845150	18.7951976462627	20.0650335227792
35.4228735230191	44.9015524651461	43.9772456550289	37.3756871773977	51.5806649910065	29.6952895508122	47.4211811953325	39.5257471277423	47.4309418911811	34.7256988411051	43.5898895914103	32.5803747716558	38.7371554268935	39.8395080486531	32.8171094666049	30.0811039684482	22.0305652773013	30.3109101331100	27.4046956885912	25.9636023413218	20.2378516099934	0	22.7440938599066	18.1254116277814	22.2057060657852	15.4326212585370	19.1617436312816	12.7567345778331	13.4753413340542	15.3359439588492	41.6440785211359	42.0581929560333	30.5418810688424	24.6662179966131	20.3823625567629	22.4981633250639	30.9612131383384	26.9784653681639	24.0881571506687	23.5502796056129	13.4218297335528	14.0574621957642	23.9458787996856	30.8748296449430	29.2007732198568	30.0711081161991	30.0840354178914	29.6228585599000	24.7561062500425	30.3403955621671
37.3128950720838	44.2229047950423	38.6702353528497	41.1317651757568	49.2846438541595	35.3974083913806	49.1973387979740	31.4006672169036	44.5428537130662	37.1382454603624	36.7761685700790	33.4206915576497	38.8173502686878	35.9497884665864	31.8005086460209	24.0314695560362	21.9143739564391	26.4713803659876	19.6758838173898	17.1484586749023	11.1009066788029	22.7440938599066	0	4.89979385847626	12.8235066406479	10.0751738233942	13.1394342749972	17.4470134787490	21.3264768514845	15.5444902909382	39.5195040403416	33.5273456039071	25.3963831582529	8.11124200319261	6.81578992815692	13.5918823329985	27.3484461803365	18.4413826533111	26.3352660591312	20.5270705731108	14.7417096294042	21.3927226570523	22.0579112468615	19.5105012045312	15.6309175733515	13.0430137490367	32.9969115804083	36.4537707179154	27.6395547999957	29.7774978942481
37.1625704552854	44.7733963233125	40.1724294326409	40.5996964481489	50.2204449864968	34.3436258455775	49.1496795352681	33.2976469472219	45.3902931275492	36.6925186585712	38.4210429189017	33.0180153074303	38.6189333945414	36.6745337947594	31.7587934014357	24.9981160438546	21.1928302188876	26.7030629137877	20.7001565348838	17.7477350218213	10.1427427506668	18.1254116277814	4.89979385847626	0	12.2556194066982	5.57529862413637	10.9113221382840	12.8262204575613	17.3159422126225	11.8906880509982	40.3453603039428	35.6592048788372	25.8405423507481	10.7098636381384	7.42887166920310	13.8347308590646	27.0962041329061	18.7012453503227	24.4946984543427	19.0013566615883	10.7975467047083	17.1295111798918	20.9842542811302	21.7345811605363	18.0260684446552	16.5537364651241	32.1675534673038	34.5546548480116	26.3500226079784	29.2041849842592
36.1501598506099	41.0332608119589	38.0822043488339	36.6617990190472	44.7113571138190	33.7583095573708	42.5016701991271	30.0476281224335	38.1383725559630	31.4341910557271	32.7413272613968	25.7820556035712	29.4844160577912	28.3395533996775	39.6090699980383	30.7336257318934	26.9898939703287	35.6109688691539	27.4557833313197	27.9745430643684	21.9837524726053	22.2057060657852	12.8235066406479	12.2556194066982	0	13.2746004872261	5.29625692995954	18.7816853710518	14.4944184379624	9.99243526659549	41.4565532760434	35.2616255062382	17.1423421357668	18.4587047749553	10.5231296104760	7.90862630259406	15.6685644447403	7.01185158978100	14.4064299552796	8.03792446331318	21.5044969179754	26.2412400755988	32.0793492542290	24.6740556000785	25.0239059023017	19.8659899657175	39.5344325451187	44.1164584891967	35.1662785677539	39.2077696439427
40.2639500202769	48.1098912519005	44.4271466391616	42.9578268593113	53.5762901566847	36.6457042251902	51.4631880558571	37.6680950433027	48.3638469568570	38.9578179751756	42.2644328808788	34.9811912930806	40.2699015469628	39.3482308800648	35.1375967190715	29.4057185128123	24.4500037970869	30.2750850694809	25.2130782296576	21.6154392880659	13.0299305485150	15.4326212585370	10.0751738233942	5.57529862413637	13.2746004872261	0	9.68033420406188	7.47420054040911	13.5247527324939	8.45633135766772	44.3836368777998	40.4625549969362	28.2973284490113	16.1110459753844	12.0724370484142	16.8022862681740	28.0435863813279	20.1941847592701	23.8414803960239	18.0817884025001	9.37750204128399	13.4576514010805	23.1094992342043	26.8498052898965	23.2093921528718	22.0732920502588	34.8877698032134	35.7123948402394	28.6176094548142	31.8160895814116
39.0128620762187	44.8370117921811	42.1915923888489	39.6614458060628	48.9890555646576	35.8232381558205	46.1539077535377	34.5521915329589	42.5390276229267	34.6813212197319	37.4968654921232	29.2752810405431	33.1622210799151	32.7979854473594	40.3869203224358	32.6342864518127	27.9698142302446	36.1641735079931	29.0317491804115	28.1282618331877	20.8708615227987	19.1617436312816	13.1394342749972	10.9113221382840	5.29625692995954	9.68033420406188	0	14.0386019167745	10.4553729909269	5.03993501704514	44.5399042371626	39.3056114789982	21.6153986995148	19.7698950172516	12.3335991438181	12.0314841537336	19.2934653645150	11.7063895471009	15.6555570938165	8.60015548522365	18.5191648454358	22.0887726747756	31.0699005611519	27.7669547089003	26.8503484503549	22.9094133386458	39.9764463364758	42.9894479324741	34.8704881206929	38.9031651137817
44.0743419087635	52.5561676698619	49.8702693356708	46.2897104321897	58.3460862817848	39.4910457551354	55.1347515497690	43.6506468403008	53.1214944718562	42.5631637527707	47.9538862350617	38.7808917603685	43.9755953446878	44.1773848960993	38.3223138075961	34.3035366580233	28.1573816867308	33.8542932917395	30.3207574802265	26.0387656339811	17.3514246123898	12.7567345778331	17.4470134787490	12.8262204575613	18.7816853710518	7.47420054040911	14.0386019167745	0	12.1145163208790	10.1256821090082	48.9756704562526	46.4536946994693	33.3173654992787	22.7461635811000	18.9198395056331	22.7502876198878	32.0413431282814	25.3863135475003	26.0358353596913	21.1245215671739	9.84573479218894	8.80764690391927	25.2606017612509	33.1016334028270	29.3060214057391	29.1177160670530	37.2380864213913	35.8370238229788	30.5625942749871	34.0525859521705
40.2885735871441	47.0443111875243	46.3898661639552	39.8850763392904	51.7792066184622	35.5265608344120	46.9571849268801	39.9402409017483	45.5108803634910	35.4175359593860	42.3402566308010	30.5848238710109	34.5210132153328	36.2788635128000	42.6064582694978	36.7469449022384	30.0633544200305	39.2419445743543	33.5815081280968	32.5655189761065	25.0940997130667	13.4753413340542	21.3264768514845	17.3159422126225	14.4944184379624	13.5247527324939	10.4553729909269	12.1145163208790	0	6.27744089919466	47.4480627427111	44.7254942828070	26.0193091043894	26.7243321715455	19.5460487365475	18.7953479357142	22.6852712047928	18.7871343808892	15.1264808903314	12.3366406397563	19.2587093822130	19.8704363396904	33.1570381928448	33.9127628763983	33.1857571735569	30.8125126706948	40.8341953527925	42.1300419963141	35.6695746986903	40.7221960003966
40.0458565473663	46.7313580001985	44.6765218177506	40.6815286918018	51.4058161455885	36.0566702009237	47.8612375258629	37.6183419711594	45.2024877931294	36.0445648197347	40.6877089528190	31.0631289170944	35.2747237840032	35.6928551606087	40.3909484152468	33.8065255651839	28.1145739216457	36.3311475393929	30.1998735283913	28.6103743402315	20.7912648559332	15.3359439588492	15.5444902909382	11.8906880509982	9.99243526659549	8.45633135766772	5.03993501704514	10.1256821090082	6.27744089919466	0	46.0190921758664	42.0437576853148	24.7122734582287	21.7968843168996	14.8562206738114	15.3958520811703	22.2116322160597	15.9020545265309	16.6452006320378	11.0083386911870	16.3429419716447	18.5332143401186	30.2185802766117	30.2189481431107	28.7731601589779	26.0151939833154	39.4318376007681	41.1799102548708	33.9488307315462	38.2652200720299
11.2805352327253	17.1031072046708	11.9025356961226	20.6774644572976	25.1100307145870	16.8640820143278	30.1448526414811	18.1817192206630	29.2651083265540	23.5256036842605	23.4729995433131	28.8139359390095	35.3417051925356	30.8413502640550	23.5057353334267	19.0385590879007	22.2804728131867	27.0388595565841	23.3556180068417	32.5638974025437	38.3213136806184	41.6440785211359	39.5195040403416	40.3453603039428	41.4565532760434	44.3836368777998	44.5399042371626	48.9756704562526	47.4480627427111	46.0190921758664	0	12.7777454569306	31.9890116123738	32.9905179687828	34.2352192232743	33.6459011067656	40.9913337290495	40.4345842919271	43.0145195458172	45.8657613522702	42.8417568497846	49.6384228568946	36.2068178103553	21.2756846660390	27.9937757702597	29.3683333918210	23.6304720699824	36.7114304910872	28.9461983774275	32.3597602059958
17.4011984775215	18.8443443128561	8.24960382118302	23.9906102153092	23.8220421201482	22.8024755905565	30.4498896854740	8.82051698156730	25.3722937673889	23.7564909748139	15.9628106512339	26.1676877710109	31.6677350183839	25.1009637203266	27.7550970308536	18.5762894889841	23.5594106513703	28.4754701984031	21.4014787348967	30.4613212493722	35.3469702044263	42.0581929560333	33.5273456039071	35.6592048788372	35.2616255062382	40.4625549969362	39.3056114789982	46.4536946994693	44.7254942828070	42.0437576853148	12.7777454569306	0	25.6718169962012	27.5235980567040	28.7660866995319	27.6038220252706	34.8707134757620	33.4333524999894	38.9484080523230	40.3589777337501	41.0929198135184	48.6263541207796	36.5069774686063	14.9075491898513	23.0436966009469	21.5842402647617	29.5560602228163	42.0852440709980	32.4348771465091	35.0728974329918
25.1370547099210	26.0631482647508	25.3333954177298	22.9010530231431	28.2031811922477	24.7947150564370	26.0615842057525	17.8018911486218	21.0449230157785	16.9470149505217	17.2957406611873	10.5529693374644	13.7906725224129	11.2397335367869	40.1336048668024	29.9376679527799	27.5946377738132	38.4517687736158	29.0903706170556	34.6014708172506	32.5813485423066	30.5418810688424	25.3963831582529	25.8405423507481	17.1423421357668	28.2973284490113	21.6153986995148	33.3173654992787	26.0193091043894	24.7122734582287	31.9890116123738	25.6718169962012	0	26.0033553108999	19.5236168585746	12.0326191044413	9.27576161555843	11.8425160329490	14.8144167866443	17.9092489337003	33.7865227082488	39.5154260884200	39.5955088843048	22.9473718956806	28.7688011141676	22.8511995073813	39.6686974539119	48.2932441034498	38.4738431155416	43.5492688175671
32.5191549527761	40.0878205151431	33.4401587499503	38.0335413807618	45.8697966060858	31.3853866889551	47.0697480312483	27.2200540271475	42.5316913114191	34.9636689584443	33.8645236858070	32.7444984525555	39.0697598008087	35.2400558460470	24.5706800276389	16.3975776480657	16.0848133900822	19.2996902513246	11.9788255799700	10.8301892370912	9.61841441265750	24.6662179966131	8.11124200319261	10.7098636381384	18.4587047749553	16.1110459753844	19.7698950172516	22.7461635811000	26.7243321715455	21.7968843168996	32.9905179687828	27.5235980567040	26.0033553108999	0	8.46571439401961	15.5102611664959	30.4611740574404	22.5966277819647	30.2535616171577	26.2219628409800	16.7269302931093	24.4612817795528	17.5865185238111	12.7318931833874	7.54998815534908	7.62408389743422	26.4908227224313	31.5927763058749	21.9771357728630	23.6337575845089
30.9958804863870	37.8111436900277	33.0342128789981	34.3655820284673	43.0130814076684	29.0168972671852	42.5412155429734	25.9133216130493	38.3307378367316	30.3492006306794	31.0341335679227	26.8300685496131	32.6395380071407	29.9174024895058	29.5498649743030	20.8016686757961	17.8340813501202	25.2612399445600	17.1435822538442	17.7803060654911	13.5251360796881	20.3823625567629	6.81578992815692	7.42887166920310	10.5231296104760	12.0724370484142	12.3335991438181	18.9198395056331	19.5460487365475	14.8562206738114	34.2352192232743	28.7660866995319	19.5236168585746	8.46571439401961	0	7.82070705025187	22.6493160841427	14.8343590175248	21.8447228587628	17.9617163413720	16.3154085824954	23.3150208199177	22.7328754718994	15.7556500454279	14.7683619893857	11.2913275087064	30.1018821500807	35.2932206152839	25.7526409265252	29.2434595024527
28.6039974254057	33.5972708484298	30.2813096355136	29.8456400289519	37.7890281023150	26.8732210804911	36.4483649814255	22.5223760767067	32.0398378008825	24.9405775499450	25.8899360818557	20.1989336269482	25.2374512296067	22.9337665493155	34.0809957057313	24.4232215328680	21.2635125612525	30.8384260293099	21.8776279560095	24.7830655528108	21.1643722491978	22.4981633250639	13.5918823329985	13.8347308590646	7.90862630259406	16.8022862681740	12.0314841537336	22.7502876198878	18.7953479357142	15.3958520811703	33.6459011067656	27.6038220252706	12.0326191044413	15.5102611664959	7.82070705025187	0	15.0456970398689	8.47403669215066	15.6172699618996	13.4740745400479	22.5104638880074	28.6423546490079	29.6269461717811	17.9887873327524	20.3844899497359	15.0633811928921	34.0639110306518	40.5896022201706	30.8726588222583	35.2704391291305
33.3420419139064	34.1116557021269	34.4747886009414	29.6973844561173	35.3051809722292	31.8486177890939	31.2191694018022	26.9469684624842	26.9989430726436	23.4931512028185	25.4673536427508	16.0286085063435	15.9159732430718	16.9153609933596	47.2294110702947	37.4699623094430	34.0099723015486	44.9562681354219	35.8738926662704	39.7377643438892	35.7155543710129	30.9612131383384	27.3484461803365	27.0962041329061	15.6685644447403	28.0435863813279	19.2934653645150	32.0413431282814	22.6852712047928	22.2116322160597	40.9913337290495	34.8707134757620	9.27576161555843	30.4611740574404	22.6493160841427	15.0456970398689	0	9.41538227034389	8.96801776079182	12.4306213448134	35.1709074730713	39.5760834468637	44.1060844677473	30.5855203006169	34.9077891648976	28.7084881309531	46.4372280967320	53.4784322831880	44.1886529028660	49.3993815942623
34.5165995059924	37.4405537835036	35.2413079242468	33.6111509620310	39.9510215986579	32.9045370367491	37.6239931604783	26.8774015348893	32.6382008668244	27.8467094186101	28.0371549044658	21.3553350371128	23.7677748268388	22.5410349201949	42.5547875340952	32.7405968673596	29.6569867606291	39.2085809655495	30.2066100413304	32.5454638500103	27.8077671611025	26.9784653681639	18.4413826533111	18.7012453503227	7.01185158978100	20.1941847592701	11.7063895471009	25.3863135475003	18.7871343808892	15.9020545265309	40.4345842919271	33.4333524999894	11.8425160329490	22.5966277819647	14.8343590175248	8.47403669215066	9.41538227034389	0	11.8158468946251	8.28039489974438	27.9725995292138	32.8818452871692	37.2887231179297	25.5730559353785	28.0541853451398	21.7290250823831	42.4500861921529	48.5659001698501	39.1225581011132	43.5090590147003
34.4967671378058	37.6759064073439	38.7000205891097	31.1415524925335	40.3822853208504	31.1793165287319	34.8530009381763	31.9465341728030	32.8191392783535	25.4965702189569	31.6740740009755	18.8994885590895	20.5321633504194	23.3223498758043	46.0293497255492	37.7120133985829	32.4273669830183	43.7171226150031	35.7319847523084	38.3573507013646	33.1497482987764	24.0881571506687	26.3352660591312	24.4946984543427	14.4064299552796	23.8414803960239	15.6555570938165	26.0358353596913	15.1264808903314	16.6452006320378	43.0145195458172	38.9484080523230	14.8144167866443	30.2535616171577	21.8447228587628	15.6172699618996	8.96801776079182	11.8158468946251	0	8.75300735222361	30.5050758444793	33.6040726263901	41.2048916630000	32.5237845583446	35.4754603143237	30.6726205288146	44.4479070269572	49.6805920211164	41.4190933399791	47.0973233473297
38.9170295521538	42.8721084894376	41.8127564393675	37.3798691180358	45.7988196288421	35.9220575623691	41.8084558465315	34.0343492321443	38.3160206461537	31.7532711524766	35.0608869340225	25.2338111784385	27.3613178403317	28.2493143069986	45.7251931448712	37.1888636570833	32.4992465434763	42.2551361066479	34.2895315467245	35.1665255426631	28.7793329717956	23.5502796056129	20.5270705731108	19.0013566615883	8.03792446331318	18.0817884025001	8.60015548522365	21.1245215671739	12.3366406397563	11.0083386911870	45.8657613522702	40.3589777337501	17.9092489337003	26.2219628409800	17.9617163413720	13.4740745400479	12.4306213448134	8.28039489974438	8.75300735222361	0	26.3878961478700	29.4775864517376	38.4108889183803	31.4095176645688	32.5979191925537	27.4719701127625	44.9148813598648	49.1466929377068	40.7544043382181	45.5001567994748
39.7608818810317	49.3385632382633	45.3835306910058	44.0396067413041	56.0086732178927	35.6753663720131	54.2567591866280	40.0526361537162	52.1242047197364	41.1958288603784	45.7138691766916	38.7879156659573	45.1974966298728	44.1293915556023	29.2663897772271	26.4541319582606	20.9014391822818	24.4700219935139	22.3677012671792	16.8864304199614	8.87362371800040	13.4218297335528	14.7417096294042	10.7975467047083	21.5044969179754	9.37750204128399	18.5191648454358	9.84573479218894	19.2587093822130	16.3429419716447	42.8417568497846	41.0929198135184	33.7865227082488	16.7269302931093	16.3154085824954	22.5104638880074	35.1709074730713	27.9725995292138	30.5050758444793	26.3878961478700	0	7.85095600579186	15.4273777244050	27.0564989751883	21.9015268667351	24.0222744262760	28.6947453449717	27.1956105920092	21.5931496166764	24.3802859209315
45.8527730694117	55.6540597509978	52.5052117825463	49.4637843542351	62.3653289978516	41.0344783267091	59.6398318535610	47.2948266443242	58.1937595991621	46.6498624823739	52.5389270920449	44.0559737225557	50.1101903487351	49.9800173080804	35.1352642665648	33.7363764487580	27.5704702088875	30.7141022535973	29.8499302184249	23.9001397061759	16.2096104198623	14.0574621957642	21.3927226570523	17.1295111798918	26.2412400755988	13.4576514010805	22.0887726747756	8.80764690391927	19.8704363396904	18.5332143401186	49.6384228568946	48.6263541207796	39.5154260884200	24.4612817795528	23.3150208199177	28.6423546490079	39.5760834468637	32.8818452871692	33.6040726263901	29.4775864517376	7.85095600579186	0	20.5868775037387	34.8291393707615	29.6622904867921	31.7567785406657	33.9168079495437	29.7740207302068	26.6198469288199	29.2495515588447
36.9103084076087	47.6185765547159	41.9038906245452	44.2745184120892	55.3772267316837	34.1617877560344	55.9431207034130	38.8619577833629	53.9299631600138	43.1882859561206	46.1888265336488	43.1521685730120	50.6900715593209	48.0361197619540	16.4581137483467	18.2849448216154	15.8623915088522	11.1937929309061	15.2003865075430	8.14375038486195	11.3596972470952	23.9458787996856	22.0579112468615	20.9842542811302	32.0793492542290	23.1094992342043	31.0699005611519	25.2606017612509	33.1570381928448	30.2185802766117	36.2068178103553	36.5069774686063	39.5955088843048	17.5865185238111	22.7328754718994	29.6269461717811	44.1060844677473	37.2887231179297	41.2048916630000	38.4108889183803	15.4273777244050	20.5868775037387	0	23.5189535874272	16.8921478198621	23.5810012841285	17.4411418052120	15.7979622648245	10.2359492281637	9.47838161203332
22.7155471607862	29.2670835732105	21.3019881287784	29.5158846659833	35.2322362697925	23.9782332531517	38.3990706764145	16.3887717891448	33.6669299509002	27.5093319598173	24.1941252112828	27.2979726786530	33.9970300503950	28.7269527744152	20.9688389886601	9.54830706689032	13.6249037004938	18.4832133134812	8.94202153542554	16.6325136339239	20.6285599971273	30.8748296449430	19.5105012045312	21.7345811605363	24.6740556000785	26.8498052898965	27.7669547089003	33.1016334028270	33.9127628763983	30.2189481431107	21.2756846660390	14.9075491898513	22.9473718956806	12.7318931833874	15.7556500454279	17.9887873327524	30.5855203006169	25.5730559353785	32.5237845583446	31.4095176645688	27.0564989751883	34.8291393707615	23.5189535874272	0	8.73606554620642	8.17485655640462	23.2302676917813	33.1074532145700	22.5883609120490	24.9562434490636
29.8617004401596	37.6593595018256	29.8184852355231	36.9813630652177	43.9125120960175	29.8441468861135	46.5423924458795	25.0508993732821	42.0612887126360	34.9232608106031	32.6976901346204	34.1647786073160	40.9521377818115	36.2802487530944	19.1880311221480	10.5693077890070	13.9500234026614	14.2743876633446	6.69063752784481	8.98796264691413	13.9157151106988	29.2007732198568	15.6309175733515	18.0260684446552	25.0239059023017	23.2093921528718	26.8503484503549	29.3060214057391	33.1857571735569	28.7731601589779	27.9937757702597	23.0436966009469	28.7688011141676	7.54998815534908	14.7683619893857	20.3844899497359	34.9077891648976	28.0541853451398	35.4754603143237	32.5979191925537	21.9015268667351	29.6622904867921	16.8921478198621	8.73606554620642	0	7.98865215862161	22.2490572466995	29.2589640461769	19.3079743195369	19.9645887714823
29.7509951269320	35.5573812613879	27.9357852840456	35.1697784286333	40.5425841992462	30.1952447639617	43.0416979962225	21.1407587699867	37.4047421104523	32.0012521654688	27.9079789134302	29.9049202249996	35.7756476339939	30.7226621597249	26.1889197274936	15.7745167892499	18.0471801141872	21.9249383476338	12.8013686262654	15.9559726140332	17.1898058146915	30.0711081161991	13.0430137490367	16.5537364651241	19.8659899657175	22.0732920502588	22.9094133386458	29.1177160670530	30.8125126706948	26.0151939833154	29.3683333918210	21.5842402647617	22.8511995073813	7.62408389743422	11.2913275087064	15.0633811928921	28.7084881309531	21.7290250823831	30.6726205288146	27.4719701127625	24.0222744262760	31.7567785406657	23.5810012841285	8.17485655640462	7.98865215862161	0	28.6301312078501	36.2414121253778	25.9556309267705	27.6382964275257
25.9085550246034	37.4141946732524	32.9761821495793	34.8827984142721	46.2070762893514	23.9838064102728	47.4853171745638	33.8320383894688	47.4288943379002	36.2280374178586	40.9249819789231	39.2389456218622	47.2999552411009	44.6061164760386	5.70244147882595	14.0109529575225	12.8015172646141	10.4693175125555	15.9480684599246	19.1268200847510	25.4185232211492	30.0840354178914	32.9969115804083	32.1675534673038	39.5344325451187	34.8877698032134	39.9764463364758	37.2380864213913	40.8341953527925	39.4318376007681	23.6304720699824	29.5560602228163	39.6686974539119	26.4908227224313	30.1018821500807	34.0639110306518	46.4372280967320	42.4500861921529	44.4479070269572	44.9148813598648	28.6947453449717	33.9168079495437	17.4411418052120	23.2302676917813	22.2490572466995	28.6301312078501	0	13.1558197436085	7.68533850020199	11.1251807745790
37.6746162796052	49.5793347942313	45.7458154335680	45.5459241715034	58.4141765006081	34.1833217666091	58.3927151735166	45.6345961549484	58.8265193736414	46.4489794219987	52.6253642184297	48.5811856678093	56.5903258982945	54.8572136102534	15.6957500542951	24.6585950178387	21.3958290505657	16.6347070631209	24.4773335111087	22.2872026930365	26.3209314845150	29.6228585599000	36.4537707179154	34.5546548480116	44.1164584891967	35.7123948402394	42.9894479324741	35.8370238229788	42.1300419963141	41.1799102548708	36.7114304910872	42.0852440709980	48.2932441034498	31.5927763058749	35.2932206152839	40.5896022201706	53.4784322831880	48.5659001698501	49.6805920211164	49.1466929377068	27.1956105920092	29.7740207302068	15.7979622648245	33.1074532145700	29.2589640461769	36.2414121253778	13.1558197436085	0	10.5938220877968	10.9144190382369
29.7276068968283	41.2353239646323	36.5776502017079	37.7694911942168	49.7036924895883	26.8512351214166	50.2105125486101	35.5342167259684	49.5461522429234	37.9546408323646	42.6975410551438	39.5771108356039	47.5628272447518	45.1698732176434	9.24797409575466	14.5941830358805	11.1616691877814	8.45339996685143	14.0934932222607	13.7549823128134	18.7951976462627	24.7561062500425	27.6395547999957	26.3500226079784	35.1662785677539	28.6176094548142	34.8704881206929	30.5625942749871	35.6695746986903	33.9488307315462	28.9461983774275	32.4348771465091	38.4738431155416	21.9771357728630	25.7526409265252	30.8726588222583	44.1886529028660	39.1225581011132	41.4190933399791	40.7544043382181	21.5931496166764	26.6198469288199	10.2359492281637	22.5883609120490	19.3079743195369	25.9556309267705	7.68533850020199	10.5938220877968	0	7.22749154276630
35.1137333707031	46.1726588005209	40.2611749944744	43.7958045977185	54.4787744462648	33.1404450928039	56.0163193206294	39.2542936174105	54.6529393451484	43.9974724301497	46.9407225329092	45.5249461029084	53.4326195014444	50.3642054475417	9.33547992537793	16.8080664551790	16.5960432072751	6.86443367064673	16.0879814388338	13.3232166462210	20.0650335227792	30.3403955621671	29.7774978942481	29.2041849842592	39.2077696439427	31.8160895814116	38.9031651137817	34.0525859521705	40.7221960003966	38.2652200720299	32.3597602059958	35.0728974329918	43.5492688175671	23.6337575845089	29.2434595024527	35.2704391291305	49.3993815942623	43.5090590147003	47.0973233473297	45.5001567994748	24.3802859209315	29.2495515588447	9.47838161203332	24.9562434490636	19.9645887714823	27.6382964275257	11.1251807745790	10.9144190382369	7.22749154276630	0
52.0744492623147	63.8582968672059	60.1086562997020	58.5523117170614	72.2740618210197	47.5546772751256	70.9594086049686	58.0432497687860	70.9952119271653	58.1902258758820	64.7905542958779	58.5383680936389	66.0168234310671	65.1355046458871	31.2051829494140	37.5661406884817	33.1477143619357	29.0517401894120	35.4234937125243	29.0036323786106	28.4992146325630	30.5932650745645	39.0764327390394	36.2564111068707	47.2054983976256	35.2784152500431	44.2955279145990	32.6747763743065	42.0912441002026	41.3274875156586	52.6326177763571	55.8778173710231	56.4852997274054	37.2504368715215	40.2910802288940	46.5757347862681	59.3318670920488	53.2074732443802	53.9206080599467	51.5635511629837	26.0135739518383	24.1311126336104	20.9462195520532	43.8981629425665	37.8030567238330	44.0128418074602	29.6485136472766	17.5476807014628	23.8815398673680	22.9400011248208
41.2372968212642	52.0815612176717	50.7323747090204	44.7117254142806	59.6713533535371	35.2961231761726	55.9592205128117	47.4662672611595	56.6840865192201	43.2419237407845	52.4444171313965	42.3751460129560	49.0506680531010	49.9035780701740	32.0814989239847	33.2363423210035	25.4481910902788	29.9696099405599	30.7757202702463	27.3134953706804	22.8827396446005	11.2939098204283	29.5376550366388	25.1191675390153	32.3763224420770	22.4820241064051	29.0076543380687	18.2512007736657	23.6305158145282	25.0227920732156	45.9732533328848	48.3029034891414	41.0351903951154	30.1322922994693	28.5894326470252	32.4483594627560	42.1707847342442	37.7264643625081	35.3558376747846	34.4569988483242	15.8411434402277	13.2292953052824	22.0035888461442	36.7322484608378	33.3533841219887	36.5482180520722	28.8674950293045	23.5963950991876	22.9283728841512	27.4480194415867
29.8418824658380	37.1162020050040	36.6334844035509	29.9981794720307	42.5642452373477	25.1265087225855	38.2898018049200	31.0324316034927	37.2538951301578	25.9651065424460	33.8405382521665	22.2455860600078	27.8272299413521	28.8956611979209	34.7979032831789	28.4346467450332	21.5362871204274	32.4247375713857	26.1158784718567	27.6048277972074	22.5130883437138	11.6035712062536	19.7610378914129	16.4022375515987	13.9657860747546	15.5679373012345	13.1135176649698	17.1155643209641	10.4704404476753	11.6743413861366	37.2470344821572	35.4897104258862	19.3102416824687	22.1948406365193	15.0078621400392	13.1548457013664	19.5066585117336	16.6554934482241	13.4315306036724	14.4393678603398	18.9889618903668	22.5466513835785	28.9094890725570	26.0440173451304	27.0967507759055	25.0798245645155	32.7766567245175	36.5445331888980	28.9335030094112	34.8031574889063
45.5892274422807	54.6924885507795	53.2484310865817	47.3088713855392	60.9104215021961	40.0665095369630	56.6003193164896	47.9060592742159	55.9931601843233	44.1278411993268	51.9100939424742	40.9626928577669	46.2415059952085	47.5296100550690	40.2668365738642	37.8858831054052	30.5929780120523	36.6888524203204	34.4222100776562	30.5024551816048	22.7420626941721	10.4569999673704	24.8143418121090	19.9702218967951	24.8352092696795	15.0569391847711	20.1354480618519	8.08655143302736	13.7373223249791	15.3292149576258	51.3623665055156	50.6412952084684	37.3179682718188	28.9854822635767	25.0781255377054	28.0504479706409	35.7927225862536	30.7196768578093	28.4085124989166	25.4694307950981	14.0028469135017	9.38675125180200	27.8745041021950	38.0750330003780	34.7456872946924	35.3692007506225	38.1307022568998	35.1100997001771	31.6673535755577	35.8218863298177
37.7623624915858	49.3362656259179	47.1457722426305	45.5708549595200	58.4718055081621	34.6226629120149	58.4333992876223	49.4755866545352	60.6310824771770	48.1628012613133	55.8109873673852	52.0725419610143	60.0122542386300	58.6890352888383	20.9369534572608	31.0558692705673	28.4451708325733	25.3618676230784	32.6897118574846	33.4852090911735	38.3507400873192	38.2156318836392	47.5003852084587	45.6259073034270	53.5554879949204	46.8916441917987	52.9382865339731	46.9009062108085	51.1345632642130	51.1282489546624	36.3369547234031	45.1820095852777	54.2653720081286	42.0402216548439	45.0235172995266	48.9249134277106	60.2218024832914	56.9445456358493	56.6404644928669	57.8625239363285	39.0271893896078	41.4721108267581	28.3588996613168	40.2140196777196	38.6521632490666	45.2735481162729	17.0475046614840	13.3262101617140	20.1450824263434	21.4616003073792
45.2028311452437	56.7843322784390	55.7293068965144	51.8650144571366	65.8928505300564	41.1227905221490	64.6170280854572	57.8890540318747	67.7446795886778	54.4725506060307	63.7849689576790	58.2123727062015	65.9439016380675	65.5704686453400	30.2865586775793	39.9689073718999	36.1248172634777	33.9532531323606	41.1077288624001	40.8713198103393	44.3317065721692	41.1216415939549	53.7960698513448	51.2523510680448	59.2082225062104	51.5605017754801	57.8956022658162	50.1855771356384	54.5257820016993	55.3508163574550	45.1815222529676	54.2837563471445	60.8602726460654	49.2898944516503	51.5358328529070	55.3498341859594	65.9315286634989	62.9404306261482	61.2786475045271	62.7312389110263	43.3083899499514	44.0654866176899	34.6033795191951	48.7807288233837	46.8613173388621	53.2958895889263	26.0874619681849	19.0160102620949	27.6495085899204	29.1862025859051
27.9416628843037	37.6469354694377	36.0227878383660	36.3462001501633	46.4653326723380	27.4424834286346	48.1780864139782	41.0205742159827	50.7163421615434	40.4196287094333	46.5888122801586	46.0544459901182	53.5383613114284	51.3796600602109	21.0719446706765	28.2433899388883	28.2191934272935	27.5674815579124	31.9267494907995	37.0255224041597	43.4039056463214	44.0429189981273	49.9824842715665	49.1302002718823	54.4470318665125	51.6789246975112	55.4096840115360	53.5551300545421	55.0497197479657	54.8067199540662	24.3087402027050	35.7274509896074	50.0219449249283	43.3622936883273	45.9469960868149	47.9953428877886	57.5711539784521	55.9190199328841	56.0732326570108	58.7196464637103	45.9199994469119	50.4272550124259	35.4094411954520	36.5812067989347	38.4216094933383	43.7651057695491	18.1866773188200	25.4292433581728	25.4591124928331	27.7811541125441
22.1296813482111	30.9110143093521	26.6356637466494	31.9696084288060	39.3614318400778	24.0144882924618	43.1557854823984	31.6473644802766	43.6338511492554	35.3617258721878	37.8917965801977	40.6001775829794	47.9686641595916	44.3247705104619	16.3074657298954	20.2087550468181	23.1898214104680	22.3479899113075	24.6478312495040	31.4549830378973	38.7750518480031	43.1168653287857	43.8370604643665	44.0295407655961	48.7160900609044	47.6060820389588	50.5662583699016	51.0257744585439	52.2982784196700	50.9893824390950	14.8387089714677	25.1451900114180	43.3000690303446	36.5106073537313	39.7786192503695	41.6590831099221	51.6846953049891	49.6037850401615	51.7771824273056	53.7901582516262	43.1366561984957	49.0717830853193	32.4036748758427	27.6524615458085	30.5731586363992	35.3374937404654	16.0822563451666	27.6877558256257	23.5295084498360	25.2921730632213
33.9566069207825	44.5886071102771	42.6236297471409	42.2084839268927	53.5952040300664	32.2094266535669	54.5893493539251	46.5427493162878	57.0645913338045	45.7284546360403	52.5721812886178	50.6934926613310	58.4546388363411	56.6452432896238	21.0919976606360	30.5291509699726	29.5412827092195	27.0701575563555	33.3868411414142	36.4707849274979	42.4959912972377	43.0526846542225	50.5129967629627	49.2270815959239	55.9627945196607	51.2438005221759	56.1946029276111	52.2672004159209	55.1709607081895	55.0208221452728	31.0639707255592	41.4446154983988	53.9061748419298	44.2281844332741	47.2400597976289	50.2747392760088	60.8277833948413	58.3718577183689	58.3511201665777	60.3465954798918	44.3276711769932	47.9088709186848	33.1588150533520	39.6252141462954	39.7480302578014	45.9487179848208	17.7582199746696	20.3884198172242	23.7273772065729	25.2286431977969
32.1305892240618	43.1611515448276	38.9107023433469	41.4214587829611	52.0667697380691	30.8295560337067	53.9641374171590	41.3416072273079	54.5919240552118	43.7785188741955	48.3756361346716	47.6693053652512	55.6721247010952	52.9242428624071	11.2652592677103	22.1072459834569	22.4442499438243	16.9562496809436	24.5216795431504	26.7698942276245	33.6978387707511	38.4449567720760	42.0775940509078	41.3306945462046	49.1724786643159	43.9003684653410	49.4938699034807	45.7483246088159	49.9725595102280	48.7571147482394	27.9915667003743	35.8228838717557	48.8730161024392	35.3431131063583	39.6092289781115	43.6989571103488	55.8946938578883	52.0972072047784	53.8911029976289	54.5478937944721	36.9176648145984	41.3398600564782	24.0049449194576	31.6244622556528	30.4075629528454	37.2906283335751	9.67500443591347	14.1095178305670	15.3885697131705	15.2685599924089
31.0863414558249	35.1339087614819	28.9502697384814	34.1597220451486	38.8098501945071	31.2777306801244	40.2268173509744	20.5465905418855	33.9369903993045	29.7749592857178	25.3230925779974	25.9206255975711	30.5541465790417	25.8497402321289	33.2093392769366	22.4588232806711	22.8393673151575	29.2863501157999	19.7866203197677	22.7691032761159	21.1967681792335	29.9903163813770	12.8056188693257	16.1609821067486	14.0922806500302	20.9895880245052	18.3695819553626	28.2189156674485	27.2767628286324	22.4961588683755	32.9697101135503	24.1383678444715	16.9708606151008	12.4322881498775	10.0153356654064	9.88263310033393	21.5764108894299	14.3929166487980	24.6749246889336	21.1443371500993	25.9065390619996	33.0092549687601	29.6354504314189	13.8723147269911	15.9092092528837	8.22848150445881	34.8167396341589	42.2672614959960	31.9840904422685	34.6788348515047
29.4461737183421	31.9209171659449	28.9633151636417	29.2407658870590	34.5611690477622	28.8447522599412	33.5182017611997	20.4357160388141	27.8617800544014	23.6916632094023	22.0603947603024	17.9051576678572	21.2647742730101	18.2329838179874	38.8423495759049	28.3589028085093	26.3833045415612	35.9661823561091	26.4314967656240	30.3679036932895	27.4163266043446	28.6110173794813	18.7766891092074	19.8915648697017	11.0295388596483	22.7725573942192	16.1449323835304	28.6779018835076	23.1441880307344	20.1765319999590	34.6690795874152	27.0767853596191	7.67955088214198	20.5725301193378	13.9021299445569	6.78173534886548	10.9580720865096	6.50077775757688	15.4057755587158	14.3339337488729	29.1748162511562	35.1405698364524	35.8623909762143	20.5572638387578	24.5903341003846	17.8943905583780	39.0546863773964	46.6528884154805	36.6597638848081	40.9640290524080
30.3495308583488	36.1377110169350	30.8064444802074	33.6309543780178	40.8058794235994	29.2554634809752	41.0524652464778	23.1399297342776	36.0355915711502	29.4244135430590	28.2038441938668	25.7402878542485	31.1985137838981	27.6818747292573	30.5630831633711	20.7626266848698	19.2123989784845	26.4322597176804	17.4705084587092	19.3494426079635	16.4157939866010	24.1543764040018	8.59301248209049	10.8392140363826	11.0990342684686	15.6392465404646	14.3231950230776	22.6921368095055	22.4470771865479	17.7143714246563	33.1168355035001	26.3241337165467	17.6572406449513	9.08427678219325	4.05836665720401	7.02391396637421	21.5458433626145	13.7691224329637	22.3835318045559	18.6717597846655	20.2091210272597	27.2809604781571	25.2769537726506	14.0338675012189	14.4068674465648	8.89201050287275	31.5583978710120	37.8630071995745	27.9031943444746	31.1129238524172
19.3476095912373	24.5800859685016	15.6018385689491	28.7057747744525	31.3110647630195	23.9831569953909	37.5469040025594	19.0311515017896	34.4824473852287	30.1006916125043	26.1790682995417	33.7578482640558	40.3000694617935	34.6211121008688	20.3341110644826	14.9999043638227	21.6211969035121	22.6760961328153	19.2518945611400	27.9695635119304	34.9648763874592	43.0272427068629	36.4535195940839	38.1812808821507	40.8855473384004	42.9049975745259	44.0424371896060	48.2547055584171	48.5893243350243	45.9838126722531	9.67255231487954	10.7544117336684	34.0180414163731	29.0507544250068	32.4144721581346	33.4020703053593	43.0607380245549	40.6017553018689	45.5587444445302	46.6369197915499	41.1503984253262	48.4773941595370	32.7689027745333	17.1776710586324	22.7034629528871	24.9092555749973	22.7847470144538	35.5958286578975	27.2890082261849	28.7683645246697
47.9366452389264	59.6586518250168	56.3393837280561	56.0052586489768	68.7390110901905	44.7672206864512	68.9549309301654	57.7600175644113	70.4041867937564	57.9819221737603	64.6878241611647	61.0991116180961	69.1239426882530	67.5628108513305	26.1284899031235	36.9880980277294	34.8799038435538	28.6892330576036	37.6291534440574	35.6279487176944	40.1346205497621	42.4325971454389	50.5877046278366	48.7112527987548	58.3916501846028	49.5893630698615	57.1111737494384	48.9535089040644	55.4906333933800	55.0097147123039	45.7860024106291	53.1699351244779	61.8852851586837	45.5492792867191	49.6002996003505	54.7841385759811	67.3004417034289	62.7792271104902	63.2834377712490	63.1843834058918	40.7008495307925	41.9755855759921	29.1323071353081	46.1277001775051	42.4995133056203	49.8624456302889	23.9389783996054	14.3223780914226	24.3590604286241	22.7887285228189
52.0557995401635	63.7471235004297	59.4538165519337	60.4252845928471	72.6973378046085	49.1045051204209	73.3379748865304	60.1616411341111	73.9725909965868	61.9008330654335	67.4849856343262	64.4441587783402	72.4856520708172	70.5312273175671	27.6815580932757	38.3115803424160	36.8422196141469	28.9019763502041	38.3462177318025	34.8124418699610	39.2363192025748	44.0640860100546	50.1123630986780	48.4851951772361	59.0828080050931	49.3825175378132	57.6024067130690	48.8095586376593	56.6576673677582	55.5937960641686	49.3287227167250	55.4061998728403	64.1207664769962	45.2549604182182	50.0825765377644	56.0121489688406	69.3287204424372	63.9550123486558	65.4032921966618	64.3500579381842	40.2542187796552	41.2922672310603	28.1130544490017	47.1408603634170	42.3340566437141	49.9840586415607	26.7189966017097	16.0239602524821	25.7594119318172	22.4400140512447
56.2206654896541	68.2436754180726	64.8406975758832	63.4769107468280	77.1702009364966	52.1013008833915	76.3821772872813	64.6306965831959	77.4390957005353	64.4210411992255	71.5566696148302	66.2320502995788	74.0577058193987	73.0535975880141	33.9605075474258	43.3064963253913	39.9394857182502	34.1421612135316	42.5104949179857	37.7794981066344	39.8043443425912	41.3991702047148	50.7152417012646	48.2400629993188	58.8649696026406	47.9062424774913	56.4874740666208	45.7360788357695	54.0353053217294	53.6735154354237	55.4400991880413	61.1049776827057	65.7324395490218	47.3904897081313	51.0752665767526	56.9892988266510	69.6762254706025	64.2906696891452	64.5513247684747	63.2941717817356	38.5488308945046	37.5125582426457	29.9506976134148	51.3719726666914	46.1309245018644	53.2108518254382	32.0319328650949	19.1254050777962	29.1852454552985	27.3557808120873
49.1567258478352	60.8979707588691	56.1983791245201	56.9409173051602	69.5140123324526	45.6882239169187	69.6082440381872	55.1092643744144	69.3312882630119	57.2248580686883	62.4317295281598	58.4501099530184	66.2925371338295	64.4400821812560	24.8490109734366	33.1564843675339	30.6651193502030	23.4713677058346	31.8024325307417	26.1653699289569	28.8360425400363	34.9000879450485	39.9183323635096	38.0572899643976	49.2761695653742	38.5353774983078	47.3206931018238	37.7428711626604	46.6842616003481	45.1992882936358	47.7083687745615	51.5311571190812	56.6642116925803	36.1498730451214	40.7674627661726	47.2694959712256	60.9425008192503	54.7704075275719	56.7063740463813	54.6157763146557	29.2775527353780	29.9437997779942	18.5749482254541	40.7149724946016	34.7039111698052	41.9473641312393	24.2429946697561	12.2234606512125	19.8992601163160	16.6742724075258
42.0943153826954	53.3649401048383	48.1751654915814	49.4998971354910	61.4924000723440	38.7907661317205	61.6323653114127	45.7755730546577	60.3667500478806	48.8644938954607	53.0441964918982	49.1836818267769	56.8237921893937	54.6684937736853	19.6085499302977	24.5727074923417	21.6957074410283	15.8734853544616	22.1529661464617	15.4306038534958	17.4127500658659	26.5248635116971	28.4861255282996	26.8079750601760	38.1823963007549	27.8044368051176	36.4791081967216	28.2003748469609	37.0954192884352	34.8469084416143	41.3661410385535	43.0943813815188	46.2618053669463	24.8623340400864	29.5062232071010	36.2998362088146	50.3725820291870	43.7295927553730	46.6254937538660	43.9603115347323	18.8999762815872	21.5081368053229	7.47968079317383	30.7607244597476	24.2623836780050	31.0501495296003	19.7126650616053	12.4605485235554	12.8828401211991	10.7115019078795
40.6321755603968	50.9567045392398	45.8050988859506	46.7137480089824	58.2527079458034	37.2006528191426	57.8190221438687	41.5158118200127	55.6093404965164	44.7616541689498	48.2460845878946	43.5254584187343	50.5717011521379	48.5665798655826	23.8068176896233	23.5810831027141	19.7165617825323	18.4892116789569	19.6600946463564	11.7978191297449	7.94424516451650	20.1282632430749	18.6751494784632	16.6089086823869	28.4551415935851	17.3659037805269	26.4008539232430	18.5712314156221	28.0755539287571	24.9745220530533	41.5105050317802	40.6251227775015	38.9699825286310	17.1949334243776	20.7040370639683	27.8920511618055	41.9241136386767	34.5376574211125	38.1706461911797	34.3506802583355	8.98404013523502	13.4792523566132	7.74310602292233	26.5250675559464	19.6698665138491	24.5093534055318	24.1277190536292	21.1288777492529	16.5525929952961	17.0955100569290
26.3319730855775	26.7200075022662	29.1872694389033	21.2139231184320	28.4478692825431	24.7592260005804	23.0481195014505	23.4182195611049	20.7499898218044	15.0647988846694	21.1762262381848	7.63562215964095	8.86314366828037	11.8456810189510	44.3550486168208	35.2542831929608	31.4554373245644	43.3239911330898	34.6875926995591	40.0930655362032	37.4761951168504	30.7045918947124	31.1229125702030	30.4581815653174	21.1913407973246	31.6803645462366	24.4988995447455	35.2071121890830	25.7544622354031	26.4271915571444	35.3122113966074	31.3287089062265	8.28339812328540	32.3208276538586	25.1009901824808	17.6356842060838	9.07884301557027	16.1204367237861	12.1669174336724	18.9317522293151	36.9762286284930	41.6191187227887	43.9393203806954	29.6497418160488	35.3447520246493	30.2365085886672	42.8990240939218	50.9315444399104	41.9200132835253	47.7952092052697
23.6922929242542	32.9619254763798	33.6977409310847	24.8349985503255	39.9106324642929	17.5117619999314	35.4556289185998	30.6786032466230	36.6247807270141	22.8668713212523	33.9636067689416	22.3573136953980	29.3276301733958	30.5789128309175	29.6061482976088	25.5906921150038	17.5766123778169	29.1377344817466	24.7094551304921	27.7811377275078	25.4325147817067	12.8244608726859	26.4468999460841	23.2862326513708	23.7160819573575	23.2245090661780	23.3831706625073	23.8412361774185	19.7629885900504	21.6614785391253	31.6546617947009	33.6001410410516	23.7532668104405	25.8234698686728	21.0654367126532	20.1702788742456	26.6324097010016	25.5479340589587	21.4674874531746	24.7609294161986	22.4886073130962	25.9633503294888	27.5787633146858	26.3073442548715	28.2233706177579	28.4107608756900	26.2218445383665	30.5926767657319	24.0136558144019	30.9386177363688
36.3291588855050	47.4918809639008	46.7837146910379	39.9791991840329	55.4305894980917	30.1536569830912	51.6993175599939	44.5299747888398	53.1951027983320	39.2471304767501	49.4170318842920	39.4057264211817	46.4301198020174	47.3342420010714	28.7979570090442	30.5843851623531	22.4551636682120	27.9648835922029	28.9869646470745	27.3596615886777	24.7385440813658	12.5502192087798	31.4043926959667	27.3175317244602	33.6971485596890	25.6674843717184	31.1596037323348	22.7692375250407	25.9302032936637	27.6394811764319	41.2852259380928	45.0258563455417	39.5321013500199	30.6645374558629	29.1536366217145	32.2861323260229	41.6848949962214	38.2046483239204	35.2613286036826	35.7759522047939	19.2960432905667	18.8906237782712	22.2753349758014	34.9456785496442	32.7561140881407	36.2273966332905	24.7488748663026	20.8183416457479	20.1343081164256	25.7322422781582
34.6522990486220	44.7601522025625	40.5443495713137	44.1397005732184	53.4886232478127	34.3504427170166	56.2298767822798	44.2579281475235	57.1179149448533	47.2011440228951	51.1050274530577	51.7998840845629	59.6330805211470	56.5892941386207	16.5959138819226	26.7231632514153	28.3299555335172	22.5876428983380	29.7855142114903	32.7729145738240	40.2474241550042	45.2748172658552	48.2616869000733	47.8330960137931	55.2759452230740	50.6614429003372	55.9307806545332	52.7496337824986	56.6427079106365	55.4171670757334	28.9793933023912	37.8773558132154	53.6348469901136	41.1500007544579	45.6359987750376	49.3755608831680	61.1549484672332	57.7618640277566	59.6773342409721	60.6879077577914	43.8934962853455	48.4297837184263	30.6331925550411	36.0292179541266	35.5427831078002	42.2746540110304	15.9955533349300	20.6316590736059	22.3115206346559	21.5151765142727
25.8717218836958	34.1043256162374	27.2595287695471	36.0944068885890	41.9856725978953	28.2202035956437	46.8609861704992	30.8386372717972	45.5628359030947	38.3953702165173	38.0951657978570	42.5644816567077	49.9328553821205	45.3192159859908	13.2427104634498	16.6397427851182	22.2567318484392	18.0931949542073	20.8702396250386	27.0846534914478	35.3933349663545	43.7089418903416	40.5102195120565	41.4325106960637	47.0953992979851	45.5656309434018	49.0805058743339	49.7020509549611	52.2378716433821	49.9596000592478	17.0350789266146	23.2930373131008	43.2748053066623	32.6400047774792	37.4043551083560	40.2873747541802	51.7445566552981	48.3953970365490	52.3954775601798	53.1178253994114	41.1698924684316	47.6300175422350	29.1514302040795	24.0931133451899	25.8080836986218	31.1908962469019	16.0032865128832	27.4044075119506	22.1916029083450	21.9796841632015
28.7307880905923	38.7256526801848	32.3259191104287	38.7171844440395	47.0582482484078	29.1049586169545	50.4925794895214	34.1266221377493	49.3738274701525	40.3661831212038	41.7728641224752	43.7170475274492	51.5253084223803	47.5445241034551	5.84443449272315	14.5031066523277	18.4797931487449	11.2718720243143	17.5144076939662	21.3547909900162	29.6682153620197	38.4872839162865	36.6396332823934	37.0062263702547	44.4229287912179	40.6556363704763	45.5683318647050	44.0868142248497	48.1124637103831	45.8380374022331	22.4959809609113	27.7576169955816	43.5748098185545	29.0304440478121	34.3157233017966	38.4701572208811	51.2278094165326	46.8987200435063	50.6462770424424	50.6200648960882	35.0105215287036	40.9265870543256	21.7538661846525	23.6812375061469	22.7975057099508	29.5856763474879	9.62317002062033	19.3428370881282	14.8987641285164	13.7091050664744
20.6724763528573	28.7660361527946	20.6411286669075	30.3382904575734	36.2247837470585	23.0673155967211	40.7016963751797	21.4515134980842	37.9062589638599	31.0277699643567	29.3591366721977	33.8061731441826	41.0830559350076	36.0422658328886	13.2146917005378	7.46715370785767	14.8843191402108	14.7457850454427	11.9214964793839	20.2858255690977	27.6590620399784	36.8210715911808	30.6701759916634	32.0470625711851	36.6229058106469	36.6195867408172	39.0881153666995	41.6544919605496	43.3527101635781	40.5746211755963	13.9925240555462	14.9533567100080	32.9452108087880	22.9290817543356	27.1763272256471	29.6758539450328	41.3585602522405	37.6202422507301	42.6139835089293	42.8481407525304	33.9147726864550	41.1402837654372	24.7511492017778	12.9891871017947	16.3403129868478	20.4576327638940	16.2356743807562	28.4893700189324	19.6900991331133	21.0376371293891
19.8679525257110	26.1139412343460	17.1351324582954	28.0007363014131	32.4860853965029	22.6841344153345	37.0214953972920	15.0139007918466	32.7126639375612	27.2766945507691	23.2405059241561	28.7371168107422	35.4945677250823	29.8136146704412	19.4165005248487	9.02268045209745	15.4503398483032	18.8415829226886	11.4819372494603	20.4201643353578	26.0867951614933	35.4386530675585	26.1837629427906	28.2096956709641	30.8995458358853	33.1688283506300	34.0970550919541	39.0552670814912	39.5732285054883	36.3626801841065	15.6353654476339	10.1604471346390	26.3900776865210	19.0620756684265	22.2651893629038	23.7290443306613	34.8957026695012	31.1145159616747	37.2424637347241	37.1715779595445	32.5036680370019	40.1491826092762	26.5953747060349	6.73633112872471	13.5034765707132	14.5435797127823	21.9654566134861	33.5384485876991	23.5334168612950	25.5980845124951
18.5020858115543	21.8117412415889	14.6166013832935	23.0514498823971	26.5742713785353	21.1600081491362	29.9525502444743	7.42671524988461	24.3514108783866	20.3551535642235	14.7583262045547	19.9663730054586	25.9041340486403	19.8429352970529	28.0559234250286	16.9631174210511	19.2140258463936	26.9400135188420	17.6293581580384	25.6570426778214	28.1114866389682	33.8582472117662	24.3420703876511	26.3228500355157	24.7014075087131	30.9450327477537	28.8837446492850	37.1364473077944	34.7742696871107	31.8665870057658	19.3944259517397	10.5972537151696	16.5255896771524	19.8086758231680	19.0558580155036	17.0765500929777	25.3649700084208	22.9617241692347	29.1553381858921	29.8616059947388	33.0332710058103	40.4578558992283	31.9984789155367	9.49647065837753	17.9552889497336	14.0241280551447	29.2633989281681	40.1896353164914	29.7608433559061	33.2948881363882
25.3351911469511	23.5174009371050	20.9898476889175	23.9415986855582	24.0977541213201	27.3120512459601	25.1757464941962	12.7397452761270	17.4164225655154	18.7544248069177	11.0419080357285	14.3464774430235	16.1207483580099	9.40486358765625	41.2549682986134	30.2991662694247	30.3417845504164	39.8143490842762	30.1190986606934	36.6698741672419	36.2519130139775	37.7431297089184	28.8925867188227	30.5837122130079	22.9784558651959	34.0681336469163	28.0220212451862	39.9624477811410	33.9151740151177	31.7516786822907	29.9803776500819	21.2287885854566	8.55811090890806	28.0899238014212	23.5777125419198	17.3119609660998	15.9326050968529	17.6002859002289	23.0814203739878	25.0798153981018	39.2177999843959	45.7054195556832	42.7686933286654	22.2231008604202	29.2748270740747	22.7821998537245	41.6760765672445	51.7146529692355	41.4252780150850	45.7258312265751
24.9302635692033	28.5326868758855	20.7703441079982	29.5151625014521	32.6805681140125	26.8305754401651	36.0283884813803	13.1312398038203	29.6621569037735	26.2704055028564	19.7326121796786	24.5088570287401	29.8938358923645	23.8425780766174	28.8762018932736	17.4208988509251	20.2802033379586	26.2626357112926	16.5482139503141	22.8184177969694	24.6783227623639	33.7164613180627	19.7037753159306	22.6688851949975	21.9527482492202	27.7827417610560	26.1701956511589	34.6469619578509	33.6442845525334	29.6708703346655	24.8777049921998	15.1178961212474	18.2398723495328	15.4060579892688	15.7757203505566	15.3704295693019	25.7757390957106	21.1283509310066	29.6069102849614	28.2937593471412	30.5030458420081	38.1261753796739	30.0633004843828	7.92774185698053	14.3268982002516	8.40536414283588	30.8974155662226	40.6171266156471	30.0319556671650	32.6091745214766
26.8629563935331	28.3549859281543	23.4630005597121	28.0486743208950	30.8110168157365	28.0060502260540	32.1993142754393	14.4104943622547	25.2569183305198	23.1938892343111	17.1526353481052	18.9879981663215	22.7249824704054	17.1928217004635	36.4800783153757	25.2433806894853	25.5216680167045	33.9494644305588	24.0456561294250	29.4387975885495	28.6638173287328	33.2481581582340	20.9023659919022	23.1947822170489	17.3100764995891	27.2739514610413	22.3934588779473	33.8304507514025	29.8500444021812	26.4558945054073	30.1149598999843	20.7516902864423	10.2699864370860	20.1354197453077	16.2005223972983	11.4124020289434	16.9916902386139	13.8118724362994	22.4780194396308	21.8107171200000	32.3895001093034	39.2340496762037	35.9559303525567	16.3651680201326	22.0188937286898	14.8895333301247	37.4713991459143	46.5710962760237	36.1102396511449	39.7701881790193
37.3997937279203	49.0198292354445	45.4521587779421	45.9073817701217	58.0575117399552	34.7582920313542	58.7827317842542	47.0895346394693	59.8745173167041	47.9358666203956	54.0099042842458	51.3121433261217	59.3739157301527	57.3777994657317	16.0723927188973	26.9205933906916	25.2622800218438	19.8943960150532	28.2195322710535	28.2073388625092	33.7625337976009	36.7995974124567	43.3003934252823	41.8280509210482	50.5781431004053	43.5006928386299	50.0481909712893	44.0965192498948	49.3314639257774	48.5596350413315	34.9431837824832	42.4039369579050	52.3059307859068	37.4949736166851	41.4294335808406	46.0546999505247	58.4151559856472	54.2819570265961	55.2456934018819	55.5934655278070	35.4728187879324	38.4995041151685	23.1833979091372	36.2535675358739	33.7603233674232	40.8650502702739	13.3925742532551	8.94452954044847	15.7496018531485	15.4897213185739
45.3106533587245	57.1288558189097	56.1569724663391	51.4917768022005	66.1757168369446	40.6040350154740	64.2693083779106	57.4816873417548	67.2451473520932	53.5455672897472	63.3073336817668	56.6615695123236	64.3272194109524	64.3002279739669	30.5170020498471	39.4554789082603	34.6829549306686	33.2905047125615	40.0043235414239	38.9892577781534	41.3935712079036	36.9603285995589	50.8833740150662	47.9873835222126	56.0495028692456	47.8012269921329	54.3337698142017	45.8375565421630	50.4277563065693	51.4673877056096	46.2705230237220	54.5524168158043	58.8657246946369	47.0699994585581	48.8663153650752	52.7950023982441	63.2989363201178	60.1118936176982	58.1077490452807	59.2952506020286	39.4647266508037	39.5197147085934	32.2205270143513	47.8129845334415	45.4574932081846	51.6621182813804	26.1151449680435	17.4332329007671	26.1924185776636	28.2344934178734
43.4504374887540	54.9214727457552	50.1839515079290	52.2802012439094	63.7834913776022	41.1229082614555	65.0581736748675	51.0937019121696	65.2775771436051	53.7992524062458	58.5150184748462	56.5575014027061	64.6323653110684	62.1785413254054	18.3784291669908	29.3491799061535	28.7086052853907	20.3256610809849	29.8840261525660	27.7276948730483	33.4821992614817	39.6797601594128	43.8173985823263	42.6469520562167	52.6769282583632	44.3529870213804	51.8775823211649	44.9626641841782	51.8850223294252	50.4525238461911	40.0903173180627	46.0397741315726	56.2833768120081	38.0891559460868	43.1569477107167	48.7827099025452	62.1718033465133	57.0066804738807	59.0629162966368	58.2914529513875	35.8142538781760	38.5170847962198	22.1623503926217	38.4571086068723	34.3323508838427	42.0138239502980	17.8496020041964	10.1966161367056	18.0073413468605	14.5292942348992
58.0619882430177	70.0160230343845	67.8891103045029	64.8156390035834	79.0952279908539	53.6612213266877	77.7042213587077	68.7115879599171	80.0035237182474	66.5089897187507	75.1631752342925	69.0953938384389	76.8517402542970	76.4627346085120	38.6459261178484	48.5149673983801	44.6553381843066	40.2653167454775	48.4276137957627	45.1525781227540	47.3620544837381	45.7481867098534	57.9200223179539	55.1437527794957	64.8179118953069	54.6325490189610	62.5251852456328	52.0673047983434	58.9451024614485	59.4538099923598	57.8117562025756	65.1969121341408	70.0592554139766	54.4311653664009	57.3606484233494	62.4719691811369	74.1219716842584	69.7655805875062	68.6735565840991	68.5646565369327	45.4966805409922	44.2730763501196	37.4987957179477	57.0202033470301	52.9242352094794	59.8304724083654	35.6785377996839	23.9745452112231	34.4392282370836	33.8814861347445
41.0854411092662	52.3971394958115	46.7730189627162	49.7737739599049	60.9031060059477	38.7914508627351	62.2567333757163	46.1924100805002	61.3576463600211	50.2975360042710	53.8544315514840	52.0218486630503	59.9801635597010	57.1930951819099	14.6983292758228	23.7325998985553	23.2042925374812	13.6920920747077	23.1189084428008	19.2323185443315	24.9277905086880	34.1689115854171	35.4128470711155	34.5126522047790	45.1406923343396	36.4761464596233	44.3142698569936	37.6949836933042	45.3538418219744	43.1894852275675	38.1271014201606	41.7314319563373	50.2971112947057	29.8701204286462	35.4719380817814	41.7399100763563	55.8282817354738	49.8358869089449	52.9592801428901	51.2299959209817	28.1355051278342	31.5591422730363	13.6071865076162	31.9773672435350	26.5995897575456	34.3447992706568	15.6028903324242	9.06695305706156	12.5783909237601	7.05431386661738
50.2088585830157	62.2197582787305	60.6803124066175	56.0819457291787	71.1070755654631	45.0577700925617	68.7978731530218	60.6528239115521	71.0820147411209	57.1828451804226	66.6682408943853	59.1611063008010	66.7185082111987	66.8581443898430	33.5337054509939	41.6991994653643	36.3443597535930	34.5358982537198	41.1624270773461	38.0716789471003	38.8988056625779	34.5049363849028	48.8123835612640	45.5533726706321	54.5005751555382	44.5783864620069	52.0091884204714	41.5991960013308	47.7233409141349	48.6804463771603	51.6709305307022	58.3159015910461	60.0382554574160	46.1121515573784	47.8625920766252	52.5093033642508	63.4608346567449	59.4011597159431	57.5735560632889	57.6746671814068	35.8087989691832	34.3032772839014	30.3737064351603	49.3724828819855	45.6549686524619	51.7926362937400	29.7563707774906	18.2132860204177	27.2942669754876	28.6957896124588
58.0898715792313	70.1141476840417	67.9939931543076	63.9026620514640	78.8689335213744	52.8910604476442	76.5012804681265	67.1350593916119	78.2302775844746	64.4260655899061	73.3579418251174	65.6405072580478	73.0589828345368	73.1944377587685	39.6323868839120	47.4399419018349	42.2458519638651	39.4108700918673	46.1741673536045	41.3481822658950	41.0989501065459	37.8633299586702	51.2591402048797	47.9093772521943	57.6599043686621	46.3404007902984	54.5572051155010	42.5703603149332	50.2420024395468	50.9563716214976	59.4346750685903	64.9670915522595	65.4261943660240	49.4390279885944	51.4591016185726	56.7661833412962	68.0901019374323	63.2384374413032	61.8152558220832	60.8596856890902	37.4124739056602	34.4129481006016	33.2367754512710	54.6064968766519	49.7073728742622	55.8561345515140	36.6666494350773	23.9771072765486	32.8728452194319	33.0847966415178
45.6783643281784	57.4736542939324	55.9683692495228	50.6558009118051	65.9329589510352	39.9948384859022	62.9566034853081	54.5143376400293	64.6061698660156	50.6803544669427	60.2000685827183	51.4918342069526	58.7652671947461	59.2240629456998	31.4131447999910	36.9037081396264	30.2576638310268	30.9143799278695	35.4622049895498	31.8484785220171	30.5709260718868	23.9207921159245	39.6638506188482	35.9212496873945	44.4766138202020	34.2910606484104	41.5817873059540	30.7495391723085	36.8589359649090	37.9681601956885	48.6218886690079	53.4827373501295	51.4468162442007	38.2189465706108	38.8340074612273	43.3356387046142	53.9312423089172	49.6449418415302	47.5971571736007	47.2519980768193	25.9398625057522	23.7864855432204	24.4449476122246	43.0933943841874	39.2633804103727	44.4187778041275	27.6615367447181	17.6894401056070	23.1166695388344	26.0432612933965
56.9686029408868	68.5387921048186	66.0292298973220	61.9040224521968	76.6596974250724	51.5066421276703	73.8023416530343	63.3092719429480	74.4281053563513	61.0522089312724	69.2604886203659	60.6535926973477	67.5564006236418	67.8656353812307	40.0739901042850	44.9416922594446	39.0180394010561	37.8090272389454	42.4266223066996	36.1485654190573	33.0579815118863	29.4963439484411	42.1678396832957	38.4450264959786	48.1775848525637	35.8608638934647	44.3476647734611	31.1020548785759	40.0013798328278	40.4541669380723	59.4602584692118	62.4973710103354	58.7304679247924	42.2904363900871	43.4092997815452	48.9307258616603	59.9780123120800	54.3697065709806	53.3064809483525	51.0417901823865	27.6564314066728	22.7491183780131	28.5632378387672	50.1375023211892	44.4997517395274	49.4949766106449	37.6949066627737	26.4232077107636	31.6387178895436	32.4411566628832
51.4742986753818	62.8315443138809	61.1518786804325	55.6229197731629	70.7938923593722	45.6088728250550	67.2666226594258	58.3866537960351	68.3012263570390	54.6676150010854	63.8215317453879	54.1940853400821	60.9273415625649	61.7486769941175	37.8683866019962	41.6658038722834	34.7828026257261	35.9142128822844	39.2685517021469	34.1385701620629	30.4510225995391	22.9586980077598	38.7029350630105	34.5522961558901	43.1402622120676	31.6850855632280	39.3397392059725	26.5906703049955	33.9816429381692	35.1918611440879	55.1068514512100	58.2857707656358	52.8478193872594	39.1149075461671	39.0223564096910	43.7389069929965	53.8535590267414	48.9681667296532	46.8448722642452	45.3472731865609	24.0004202058840	19.1318169214467	27.0500933217382	46.4006090076317	41.7459955066159	46.0731219302320	34.8211629353474	25.1973513542685	28.9072603823922	31.3785894365503
46.9993515431602	57.6248281340689	52.8188255405488	52.8606256695985	65.0475702229214	43.0804578312223	64.1145363651519	48.6332163488294	62.2971029642323	50.9830633635722	55.2380487005952	49.6511789257750	56.5715081013187	55.0662457730951	28.9537297799663	30.3662138704142	26.2405650249218	24.0582947311016	26.6476089878128	18.4617975602558	14.4230969088041	22.6310968505352	24.2160667684630	21.7021435993442	33.4425741942232	20.9479765480281	30.5288909954201	19.8702950744528	30.8217642693101	28.3115304418392	48.0670167462486	47.7450782064378	45.2095386245350	23.9742528104049	26.9452189738341	33.9628466619527	47.3434494240977	39.9377688037029	42.7555307880860	38.6267781867383	12.3312495763482	12.3403769776101	12.8777284441723	33.7093411945606	26.6555529672101	31.4275351018387	28.8761255444485	22.5831620224860	21.2372737329268	20.9545433084479
48.5313008559691	59.5729577169495	56.1840754577218	53.5702519216105	67.2438846431513	43.6047384175610	65.0408494530811	52.4624907476402	64.4316714490352	51.9588771320025	58.5210228920224	50.8354323643579	57.6885262615080	57.2934025910528	32.4994079033271	34.9086374676362	29.1494301122728	28.8693851044212	31.6944110557184	24.9278723775802	20.5772980642907	20.3835068806926	29.4937476470786	25.9143819492849	36.2861007095917	23.7338194087897	32.7167578419074	20.1194703956399	30.1640730619819	29.3658245458067	50.9509388123190	52.1000135008585	47.6204481650778	29.9231274528768	31.1107799493059	37.1008100015894	49.0530764981561	42.6662623159486	43.1662970675762	40.0398233747248	15.1670853202986	11.4098932353275	18.3597467907600	38.8054983758331	32.8765734414770	37.3001381869310	30.9490345679422	22.7535253577764	23.7021217161576	24.9679040282487
50.8378367250162	61.0625411047419	58.9318490861810	53.9518575313146	68.0437871317639	45.2655664556631	64.3443083205791	54.3250788362102	64.0051596087679	51.5446109841723	59.2542672331234	49.2997881641917	55.2288875038000	56.0421416795465	40.1525003812508	40.4066597331300	33.5242154778538	36.5528061475641	36.9612859648493	31.2371585156530	24.4685719054651	16.9540331404879	30.0230003696027	25.5717203507434	33.3801241038966	21.4103066019370	28.8483319348131	15.0383347463257	23.8488611901813	24.4955958389450	55.2831775712178	55.6712209465601	45.9474209260097	32.9014673672086	31.3827698200282	35.9361940048633	45.3911048426997	39.7074209133548	38.3247921647911	35.1764625805866	16.1795138554527	8.76476639781394	26.3623911368500	42.4826963873837	37.6331032694114	40.1154495401161	38.0570868560672	31.6347401275077	31.0581143756981	33.8717573162988
13.0171156211589	18.4160729475347	21.3874760768303	10.5686309913373	24.5606978144944	10.0191709143513	20.5111444198439	19.3695041118046	21.5043573405187	7.50168018109712	20.3322249284199	9.52153683840386	17.2908906810479	17.5084266479382	33.1036485052946	26.0003282897338	21.7698033096715	33.8456390169600	26.9241548452628	33.9040538568284	33.9218257779839	27.4127458129775	31.7598724594534	30.7053972256155	26.8859128686561	32.6452447595708	29.4282360212122	35.8156728128618	29.4416112412280	30.1808304539259	23.3111950748778	24.1998823548686	16.0004422006663	29.7147314511210	24.9669750602797	20.4966918852789	22.2424794221988	24.7582801216723	22.0949075285955	27.7286245689538	34.1966834222071	39.4401543516590	36.6400738885575	23.9614330180674	30.2226267652723	28.1295874785273	30.8135965080455	40.0213852003109	31.6553779211276	38.0281385669535
20.3682659389205	25.1117372102018	27.7329812167490	17.0769916104546	29.9767373858055	16.4618003398671	24.4631451263788	23.8138271692223	24.9512187153705	12.6323957527083	24.2552145901280	9.79016450000894	16.2719563821905	18.4260214705818	36.7014737547692	29.4073457361080	23.9610219315493	36.3918364067949	29.1717790555302	34.5742072811006	32.5895610751250	23.3938689998315	29.3115197032381	27.6120353649414	22.2113926404020	28.5672514110793	24.2020956133499	31.1079701373065	23.1098386146131	24.5965216692982	30.2200907896161	29.6227874787020	13.8175541376722	29.1936061702405	22.7740511677182	17.4610440956907	17.2055224362774	20.1809621975009	15.1562265988011	21.5207127678666	31.3953327287272	35.8402995611825	36.9820792479487	26.5018593489826	31.5277602480795	28.6729125095222	34.3170199639209	41.7542933603094	33.5655759647948	40.0708426382876
27.5988638393996	36.0863994593202	36.5796830243385	28.0176748361602	42.4088799320046	21.7916519672844	37.6080697053559	32.4912832447328	38.1594968344303	25.1465858868328	35.4748771778755	23.1678416075922	29.4502178722410	31.0638661911647	32.6778246547055	28.0415619308223	20.1330487428977	31.3420397012566	26.4294943609346	28.4014117320605	24.5013530411526	9.94970657730126	24.4172704622885	20.8322357098710	20.4856979682142	19.9456657340634	19.5067913726113	20.0999253380077	14.9418710449367	17.3385749619214	35.5249489934122	36.1150039658655	23.0443823808294	25.2898427458353	19.4954799598636	18.4171297252361	24.3742970562013	22.8225261659051	18.1628330149039	20.8340372893865	20.4943022702229	23.3959309514666	28.3376526697356	27.6791376447114	28.9384778178454	28.3939427000501	29.6904554597688	33.0601568623204	26.4709767687024	33.0349411806890
26.9817787155641	31.3153134591041	32.7382639568943	24.1036599262655	35.2703436663555	23.2568819621593	29.8712335788237	27.0944693637980	28.8996148815214	18.9595776156518	27.5414804315938	13.6557870309575	18.0255402823460	20.4044070070036	39.8162339281089	31.9766573953120	26.3394011790559	38.3291113536042	30.6694598694301	34.5176867691707	30.7414391275037	21.1952433388873	25.8332507611961	23.8745619286160	16.5151318226399	24.0744325094419	18.1480338967038	26.5148206230259	17.1246726866420	18.6628032351487	35.9428347768668	33.4616066255089	12.5591370987575	27.7137742253769	19.9942167982096	14.0448300640329	12.2643152095825	14.6242727505941	7.99401799360130	14.3823640187430	28.7007013786695	32.6219070242396	37.0938643255899	27.9105206581917	31.6995760342914	27.9255061372589	37.8406328666730	43.9601086365361	35.6653678212373	41.8036642760782
11.6944002490358	22.7428532332968	21.8013466109611	20.6569921124048	31.8659887246190	11.6162894622518	32.9675903237771	25.8923426511674	34.7960356612198	24.1285986233079	30.8413625836085	29.6626226372430	37.1300748449619	34.8770912591015	19.6992449462691	19.3426771156538	18.2780672184238	24.3240096198903	23.0979592849973	30.8014782295974	35.6873980009821	34.8650062790430	39.1200238923245	38.5038153726413	40.9900545251282	41.3979711822173	42.8137303429248	44.3421387867269	43.2191641709987	42.9510634133223	12.1361626552929	22.7465754062392	34.0232410173135	33.1999184413928	33.7448279059587	33.8966039073677	41.8388024012884	41.2151745830341	41.3001366166087	44.6903433763914	38.2054233656886	43.8214672710457	31.7868728099391	24.7085227656331	29.3263433931368	32.2336444167948	16.9259083671761	28.5701933847406	22.6499682367310	27.6257092730991
33.2518712394695	38.5456062077026	45.9397244689435	30.4296024122993	44.5801011825701	28.6415813156698	37.6039760746325	49.0946388430788	45.8835542898660	34.0963728258553	49.3385546126108	38.9521221276649	43.0934189310432	46.7810180067510	48.0799524037876	48.5935524618380	42.8764315133464	51.8698521173078	50.5925809520271	55.9613641187760	56.6451010314861	42.9623880888308	59.0777285168918	56.2985738129977	55.3217287253489	56.2241567054252	55.6027967213514	55.5322821175586	50.0841056674459	53.7618610733506	41.5584571559944	50.6235117070448	47.7520629527145	56.7076492325835	53.1433691565487	50.6937418575924	51.1557972076574	54.7526624336572	47.3519977860373	54.2871508486844	53.9902639253058	55.8525127715166	54.2179716391485	51.9877052813395	56.2734172280951	57.4543861840509	42.9663552573302	47.4523600649030	45.8929036257645	52.5253408007801
27.2381988708642	33.5481441285538	40.2457828260491	24.8898097089614	40.1551427989578	22.0754864180984	33.4972184473673	42.8154147533571	40.9254432808634	28.2044420520423	43.4981898448356	32.9160459852195	37.7472214765623	41.0191284781690	42.2095715157792	42.0372181506859	36.1661259455739	45.6533382999436	43.8863179365099	49.3326796885535	49.9432742483772	36.8310711352911	52.1664649388442	49.4847630349800	48.6028432258535	49.6057544241090	48.9987618717401	49.2957351649141	43.9714289253927	47.3245899738423	36.0230079642919	44.4841204246002	41.2871707893247	49.7695763145541	46.1920246864282	43.8217582655146	45.0011979866154	48.1472865274476	41.2801770889732	47.9418310830963	47.5491107200362	49.8495828736356	47.9483455047008	45.1688481782884	49.4417018169111	50.5010208737142	37.2242630494753	42.3626836487430	39.8499713296449	46.6570303228082
27.4288040001030	27.3504686590732	37.0516846602994	19.5743241850755	30.5250436108963	24.9490387942795	21.3718690980619	39.5148399258571	30.6907127741577	22.3860318589396	37.0004494181722	26.9129674681588	28.5112958734635	33.0156503096113	50.9782003553970	47.3753729424348	42.8159539533366	53.8586979267821	49.3356481491063	56.2748147609485	56.5021864513253	44.3862993028335	55.5472866246860	53.6653710426440	49.1059737550363	54.3065775756489	50.7743910814316	55.3055562314277	47.1568051757317	50.3205425492913	37.5757746350082	43.4049707504242	37.2075401745245	53.7970419198423	48.8936894342088	44.1008216273776	40.3673249847910	46.3068311459120	39.0552759155655	47.1676824061983	54.9370360642808	58.2301549724197	57.0786042929930	47.5022670424023	53.8223581630621	52.5551710839929	47.0855426294290	54.9154608956641	49.8156983458884	56.6499977648718
19.0834642062923	20.3581702395524	29.0077181856881	11.0723950780056	24.9865374143682	16.4789560548749	16.7819960086065	30.7182303132650	24.4254459588791	13.5875248308341	28.9779402602938	18.6862419870988	22.0630487096734	25.4752214283870	43.1803349905152	38.5971995978484	34.2692019662310	45.6082027634624	40.4368049878064	47.5855539590167	47.9725014717509	37.6216140905148	46.7503402733161	45.1675370441561	40.8681202481390	46.2812794005246	42.8677764516845	48.0164719861195	40.3863455131198	42.8100250731652	29.9126633601876	34.7766315244228	28.7935169009097	44.7394171983976	40.0262794476232	35.3375849118427	33.0421926324992	38.1719007645066	32.2193434374515	39.8011863073261	47.0934945826914	51.1045113755723	49.0059507669548	38.2545751554635	44.6985684646655	43.2719865703110	39.7234634803319	48.3650512780702	42.1617168122601	48.9051972720552
37.3954084672035	37.2515223556554	46.9659753584231	29.1906757219981	39.3655625513100	34.1252882123782	29.0712444848779	48.5103878628313	38.2231972446724	30.7237293195296	45.4408875862814	33.5020393040007	33.5807881825971	39.6287802012695	59.6625225410198	56.2087915447224	50.7843864217788	62.1832086846298	57.6797766882256	63.8306733198591	62.9221625868052	48.2751453937122	61.6250865611824	59.2486024390915	53.8942288833063	59.0295677217257	54.9764006510015	59.0299722119035	49.8941385472175	54.0093449887191	47.8778305603505	53.1413382020488	43.2638410221727	60.9563443805042	55.2097932574540	50.0950492962350	44.3972281235177	51.1030594814542	42.0333796999232	50.5486085374409	60.1141427601944	62.3260430272048	64.0876770769468	56.0689410115435	61.9059230676694	60.3236423910315	55.4323417761255	61.8357488795982	57.3923626286136	64.4647179231026
26.3834983974138	20.3565432969500	30.5826880149092	16.3619496905466	19.2385387505537	26.9339163718138	8.46550230032054	32.1761589393600	17.9755691922736	17.1146627253924	26.9962802609326	20.4708287976130	18.8389620091444	22.6541133086800	53.4122750145435	46.9425559360170	44.1801468309060	55.4725329622679	48.8330508197394	56.6833454748449	56.9917546676175	48.3123064098602	53.5081806747024	52.7612586051027	45.9164414281608	54.3089772645419	48.9237779822456	56.9840790376381	47.9718151033637	49.9312324710707	35.7981337608295	37.7691933987918	30.5768984304819	51.9655222551851	46.7670270705541	40.5717261833139	34.0880643675088	41.3063167302311	36.1319295760415	44.0478010269912	56.9075133996395	61.4485562649012	59.5556937598349	44.3576224753067	51.9984155264562	48.8516131646825	50.8775725669127	60.7649008136654	53.4531711112140	59.7852277354685
20.7235717007430	26.5198370000275	33.0922261042287	16.6833784920546	32.8214845027682	15.2557319362512	25.6796265162775	34.2692226319053	32.0702765706349	18.6788107656842	34.4780515737995	22.7452034878395	27.7578408375978	31.0763775879779	39.2325420507602	36.4438331693611	30.6078683567502	41.6883566546843	37.9139614941976	43.8792325265235	43.8765600817310	31.4748704055352	44.3721357060004	42.0183142857454	39.6361147503719	42.4640152111836	40.5896906545773	43.0774373154178	36.5594430970623	39.5359745021838	31.1789006736982	37.3095260419003	31.1910746348885	42.4643585954889	38.0343853663920	34.6870742657441	34.9284757361390	38.4988102812712	31.8737181157839	38.8191506615613	41.9238551705791	45.0720931153466	43.8618280889023	37.7582310162754	42.7372304790902	42.5594496798181	34.9558792030473	41.7092067611083	36.8038931999153	43.8513505398737
33.9068585571851	29.4658037195511	39.7489257891963	23.9598174105158	28.6225107658898	33.0055475826847	17.9165553741139	41.0630008506073	26.9189269888758	24.6221579675980	36.0584755826147	26.9921521761667	24.6540795274644	30.2572284578793	59.9040447546592	54.2038651213852	50.3724945644525	62.0308717270115	55.8469709002566	63.0907552691115	62.6199372747071	51.2175877770314	59.3700778678678	58.0144856331035	50.8751610230781	58.7664333792860	53.2271808331126	60.4222140846626	50.6223702570366	53.5861637028732	43.9237127334121	46.7346173048645	36.9650842310261	58.5472391666746	52.7167604483271	46.4536791610878	38.6809827521307	46.5129749822730	39.2681807009127	47.7955410752192	61.3398985347236	64.9319757609772	65.1542270958954	52.0993186220962	59.2115607148675	56.2316335030145	56.7410197471695	65.4310475211169	58.9881320583409	65.7066295394179
21.3651458916588	20.1023936930705	28.2989562262816	11.7575821091233	22.5157845095640	19.6913140688276	12.8261257895499	27.9491759325473	18.9865241856803	10.2508419869176	24.6702419948836	12.5617952499333	13.9317760979306	18.6722954109020	46.0299569856996	39.5084558351218	35.4758752847850	47.4360175200007	40.7504654385583	47.7864450869394	47.2516801007498	37.4925521578593	44.0760577532491	42.8335811294868	36.4636805321805	43.9821080972745	38.9739880279212	46.2790575451285	37.3846959475175	39.5587285782248	32.2536544150782	33.9073869665637	22.9291299244593	43.0520395437610	37.3604490741381	31.4176899282576	26.2290670239620	32.6606926194386	26.6528700805963	34.6038835590510	46.4794104207319	50.7218721580163	50.2127726798121	37.0901247207402	43.8912833321364	40.9807762523176	43.2424321904081	52.1431790634404	44.7495327589588	51.3677221032708
24.2036759450238	26.8401805173690	34.4797385146661	16.8754942285222	31.0958786971598	19.8804810638247	21.8809939329457	34.4900842649819	28.5732991141515	16.9486427804618	32.9098839800603	19.2855435297164	22.1802228092478	27.2242062317033	45.3539062232392	40.8081976805465	35.1654178986206	47.0739640197320	41.8566117711258	47.8737740798241	46.8552649055051	33.7640804015170	45.4018461323789	43.1864054369987	38.3989577332058	43.4032223524061	39.6820843763317	44.2026130734409	35.6833718037529	39.0109009196018	35.4020715529370	39.3054587503687	28.4612332122745	44.6008473744292	38.9280282983601	34.1007752913027	30.7251960023578	36.0957706169536	28.1710849863634	36.1639668857391	44.6257580974672	47.6957160886214	48.6979963973249	40.2183267445068	45.7674679337591	44.1263071175372	41.5636129303142	48.5819562153366	42.7457719771309	49.8067217787491
36.8802150870008	35.7776735606081	45.0246806494489	27.6509743538673	36.7981896657532	33.8032666779143	25.6918550061342	44.9837143589400	33.5552578138702	27.2814802463487	41.1400291467541	28.1279032069564	26.6673721483641	33.6415322576700	59.8530473253740	54.8025304617759	49.4092838655017	61.4865574940875	55.7495819338002	61.7247462970160	59.9563889066349	45.5889312150393	57.1421753162389	54.9551250547799	48.0528001409257	54.6566918853281	49.3675547777495	55.0197530558166	44.7864028279228	48.8063651242936	47.8858444565767	50.8939304495167	37.2109852947574	57.3679392473594	50.8271514785370	44.9004158132827	37.0729314302008	44.6015317193537	35.1964950685965	43.9199880351712	57.1278249145267	59.4964655930620	62.7644834725118	53.1614759119942	59.1164717612377	56.4498793636351	56.1049417109408	62.8611983091905	57.2239052451588	64.3034398481520
32.3632226390620	29.1952993891801	37.1694310036114	22.6864132354285	28.5377996929283	30.7771791459121	17.9144098296564	35.3216012436697	22.6317351260020	19.7331632678467	30.3252232102272	18.0297041422040	13.8601072407206	21.3552807469787	56.3353989925495	49.0003088740842	44.7491863280443	57.0230674843740	49.6036619206878	55.9377841243605	54.0210252953739	42.9353222322951	49.1382202426482	47.8437552856470	39.1481286829580	48.3080236939649	41.5545982703868	50.2197955040997	39.5379029459387	42.2808279062510	42.9274698093068	42.6193579300788	26.1580445472559	49.7204771965028	42.8561700392539	35.8730193962111	25.8345966593925	34.3361988858926	26.6960211572625	35.1883283091135	52.4327329516345	55.9659725406755	58.6160727581568	45.2043245962303	51.7641083177532	47.6268376493735	53.6873069101589	61.8702465018586	54.3287951808322	60.9697273545031
26.7368722523595	26.7794873319345	33.0874236468912	18.5975320947641	28.6853900786032	23.9477513745734	19.4553078017117	30.3297414855113	22.6746535743956	14.5675662202300	27.2426023743149	11.8095658543389	11.6753896498201	18.4600153163698	48.2148473023670	41.0303679426647	36.1170277261343	48.5276736482965	41.2705540391954	47.0941341761816	44.9143153544398	33.6864174350528	40.6002785716178	39.0000157880468	31.2026977006531	39.3906415161933	33.3041949540735	41.2443870786471	31.0683714302483	33.7409891804090	37.5757524982937	37.3154667646669	19.7009263138706	41.1821527996854	34.2742943752115	27.7386650105637	20.0509129985019	27.2820146708962	19.3404042395291	27.8475958097447	43.1274733231684	46.7186291815841	49.4816920005859	37.6137917914886	43.5163922504623	39.8346645030868	45.5194923449929	53.1488213042711	45.5490953224200	52.2277985023299
35.2033860714491	33.8675661111647	39.7380390049538	26.9752393256529	33.8837205279769	32.8002853017148	24.6568506176778	35.7642946102355	26.3209559531541	22.3307265465549	31.6190271313084	17.5504553279558	13.4042591276788	21.1361528404421	55.9126967734734	47.9891581414022	43.1824402523062	55.5351553750512	47.6771331327389	52.8089524639208	49.5123720852702	38.0898650565120	43.6419188006622	42.1473678842139	32.4175544293446	42.0172634887559	34.4348613025954	43.6824548591614	32.2920514793004	35.1491166379238	45.6268308109062	43.6470750250980	22.2495892846321	45.6291413096656	37.9502944605381	30.7642327920807	18.9415394164523	27.6783972436749	18.8898020155411	27.2672534610543	47.2503972261680	50.2928907061485	55.5392078686694	43.3741042691338	48.9421831395540	44.2237582765837	53.5071849844407	60.6176847123871	52.8047965045803	59.3075036539195
36.4339009274536	36.7409164057894	43.8798400106037	28.0666699105778	38.1351611790621	32.6667085381537	27.6617612916528	41.3694786829401	32.3556092489777	25.1464737177307	38.0695704816591	22.7801069868437	21.1129801752163	28.7252172963025	56.7157046970062	50.5251251392618	44.6171088201347	57.0484726868324	50.4808955872769	55.3562288914607	52.1397466693274	37.5262434170757	48.1362137201876	45.8009585995323	37.8420585598031	44.9857141769453	38.8211936429183	45.2435568983316	34.1182782016302	38.2700808455861	47.5973517174880	48.2460845653789	29.3726468580932	49.7515769468888	42.3235360330544	36.1018578178362	27.0010306710176	34.5025490981397	24.0653953845881	32.7081799156479	48.7390686146361	50.7947375206679	56.7122092011406	47.6974193300168	52.8190480069278	49.3855086588423	53.3899656909226	59.3780550825213	52.9602833457007	59.9255534801658
43.0915108265400	50.4936728508181	56.2310508339359	40.7497867956644	56.8033539715522	36.5355161023353	48.7427781494441	56.7411896217546	55.4956311734362	42.0203356634352	57.7848913923401	44.1111495965582	48.3315909322443	53.0399909553642	51.5167057936135	52.5125562030054	44.7861471362187	53.6775898647131	52.9589817075957	55.5301112610401	53.7015622080895	35.8791873246049	56.7303734552893	52.7990650073851	52.6852489754364	50.9203979400859	51.2259430994516	47.8488886346245	43.0211717563694	47.9478208001785	51.9997301588056	59.1397912170404	50.4704845974639	56.3446048193437	51.9769328141687	50.4588493965136	51.2946713948477	53.7141741786699	44.7257712495116	50.5498749211716	48.3852342547077	47.6410217771114	52.1210799030775	55.8069459534913	57.8867188338758	59.2391428720440	46.0694480307298	46.0885462123837	46.1040404782137	52.7910704765684
46.9106903065341	52.9111800916739	59.6482250287838	43.0366387503474	58.2961807773806	40.6494093295497	49.2627889985706	60.0469096690281	56.5883331589998	44.0709361023650	60.1225862211424	45.8028590246348	48.8805009753103	54.4370628353539	58.0092719764847	58.1326271771600	50.4635459950388	60.0697940504801	58.5675226070125	61.4805360481270	59.2260787536988	40.7088603652803	61.2241250751517	57.3213918883008	55.8164851112178	55.2730653642891	54.4877501975333	52.1887707173412	45.9980160662550	51.3322908869436	56.5281237390819	63.2186683699899	52.6922392327343	61.3505703429343	56.2728388676513	53.9025120546580	52.6893805139672	56.1911520490676	46.2424412778283	52.7248687400717	53.7235806380664	52.8880669940826	58.5422410312128	60.6188430447676	63.2428652144234	63.8695026120647	52.6701496039180	53.3197679440059	52.7388886134338	59.5855730212745
38.7836082792756	47.1197924418630	51.6877146861170	37.2841734568572	53.8141751407324	31.8394963153171	46.3163028180675	51.3043894240928	51.8678229286324	37.8032034986298	52.9766883428585	39.2010214927041	44.0818355160066	48.2796097244749	45.4175004638694	45.9401275772561	37.8639352063702	46.9292033759277	45.9487857773762	48.0077550830179	45.7299440301893	27.6982938785079	48.7943326125249	44.7674870576025	45.1683783653217	42.8028293207129	43.4963296578315	39.7237730554536	35.3615784044633	40.1070250067790	47.5930897466593	53.7591824659820	44.3973893325183	48.6483458058123	44.2808222058224	43.1986378010201	45.2058062812840	46.7189716824502	38.2896492760360	43.4355552451907	40.2358766378300	39.5590500994745	44.6535881631014	49.0145478838681	50.5707106800233	51.9270049514463	40.1611119677631	40.0039560792822	39.3413272293033	46.1039253900181
38.8602779800116	45.6056548421288	51.2633128350846	35.4243967109707	51.3286296838559	32.2047636296491	42.7395124973676	50.5919059906048	48.7320139864342	35.4862490849796	51.1261002776836	36.3817111367153	40.1325519202540	45.2752863496887	49.5136085939065	48.5112677757269	40.5985249178138	50.8551787615093	48.5348676169338	51.3047938187562	48.5948485661620	30.0154459020279	50.0543729266302	46.1824640035101	44.5700427981438	44.2140639252039	43.2637996189499	41.5167304216051	35.0385022112518	40.2076294146478	48.7401405106180	54.1103122879138	42.2846665769219	50.4649706036336	45.1130708201708	42.7666671742745	42.2689752643836	45.1598767901251	35.5539605979753	41.7341744200235	43.1755964268650	42.8509776072391	48.9145954140680	50.3370588861841	52.7883125917839	53.0629953319785	44.5069039858787	45.8191822546478	43.8283356753755	50.8531362852646
50.3426322977018	58.5006142658040	63.5360031685935	48.7745611266625	65.0836981640671	43.5643381291634	57.1867004873051	63.6569523614632	63.5412621847771	49.7674512478989	65.2322571855824	51.3791951780290	55.7674748819780	60.4130045484197	55.2108940544229	57.2301884226921	49.2054095689593	57.0264621922566	57.2688873580137	58.5641604140716	56.2004090633059	37.9900708678382	60.0973047159922	55.8150648857731	56.7859862702087	53.3101434966343	54.6019549327825	49.1792504761696	45.6639331510504	50.7565948895857	58.6891518011020	65.7687390168528	56.7837577343561	60.1384885610467	56.0791867796049	55.3822115416291	57.0477440358622	58.6428027813176	49.7252568407041	54.6594408056723	50.0538323775950	48.0056623445814	54.1600420457838	61.0304031800467	62.0346885109836	63.9110444288544	49.7143210660837	47.4061752326922	48.9576769768340	55.1772241282207
46.8170739747946	54.2504335263966	59.7518078813636	44.2808868848456	60.3656640380176	40.0702627116717	51.9800919179756	59.5759398974192	58.3704365780827	44.9312472127452	60.5873887577002	46.2294962315844	50.1557310957530	55.1812954397404	54.3234823956945	55.1057223851308	47.0491048621167	55.9605605819841	55.1297165834153	57.0090909373319	54.3780336425695	35.6017292239761	57.2140949866769	53.0370092851545	52.8140916968636	50.6269272002671	50.9134775094380	46.9060329470625	42.0208791259482	47.3104247356331	55.9112078426960	62.3531395319553	51.9153707011215	57.5304899038183	52.8272134587244	51.3828825453607	51.8560501371828	54.1240943273880	44.6909332824820	50.1874039730230	48.3505227280139	46.8227481815501	53.3786808889473	58.0676364973997	59.6868327854667	60.8523950984657	48.9616088886057	48.0705253032605	48.2257996926939	54.8395172206273
51.1562948244204	58.9928257913564	63.6577841643266	48.8855988971494	65.0507358137207	44.1695439667376	56.6482083170681	62.3627492523820	62.0877436634720	48.6008513315790	63.6557063595093	48.7154873499863	52.5275347147621	57.6126599284136	56.3565886640794	56.8927401724110	48.4497547674174	57.0856842913265	56.2111991992911	56.8392869739275	53.0181073273886	33.4094483510847	55.7376700933558	51.2293216845263	51.2825389002056	48.0381415483729	48.6393458204621	43.3283021943228	38.9367920502657	44.5373653277842	60.2010879361407	65.4847598069547	52.9397399643448	57.0724836237023	52.1106778592950	51.1036951507259	51.7461718686806	53.2762702402129	43.7406127080927	48.2553476966081	45.9985966458571	43.2481365013816	52.8575802487204	59.4432961533938	60.1245274952454	61.1499100166564	51.2407247914245	48.9040250047361	49.2268874962328	55.5744047091183
35.6346480819037	44.7320780362078	45.8762843186811	35.9021097516971	51.3025187620562	29.0628724266631	45.5486666439611	42.3711797689349	47.2854435049476	33.7626036031297	45.3363335303565	32.1973889064243	37.8370020225830	40.4667079823205	37.3079823170588	35.2210464688184	26.7164104999982	36.0999302474104	33.4185610167647	33.4129885799303	28.6309322605528	8.69653026173486	30.6134447287913	26.1553593547787	27.5770292122715	23.4355831813850	24.9152756113909	20.1664347171970	16.8153084664343	21.0173793055759	43.4577488668578	45.4558845848426	32.6366609655410	32.2410860787555	27.2270411457427	27.4061217493657	32.4718929574860	30.9199844868827	24.7112030792824	26.8033760393704	22.0523861748987	21.5364074842623	30.9959878112014	36.3884377620636	36.1566446231987	36.7443361509359	33.5507756512397	33.2457306880952	29.5835325311473	35.9332862844597
50.5920997417706	57.0819844480942	61.4487876953510	46.9902521699993	61.9326698123716	43.9392676217669	53.0333831010573	58.3601490616316	57.0785095750407	44.9418797719301	58.8087051124497	42.9204618380761	45.4114430244383	51.0795869820932	58.0820172707178	55.9606704102799	47.5670313020271	57.5587249839070	54.5511351409766	55.0465386850826	49.6132351361669	29.4685932708243	49.6928446528858	45.2658841236821	42.8269697608887	41.5550932651437	40.0479306664981	36.9716413235431	29.9296911236659	36.1248898750645	60.4580492426175	63.0523059272917	45.6089956228877	52.7268109586279	46.2952357885991	44.1704772987216	42.2588452290338	44.3145077421546	33.8368752315920	38.1738347747390	42.2312504399915	39.5638220643117	52.5205040687363	56.2556377437242	57.1626572090339	56.4918525651754	53.7278917351184	52.8355647485494	50.6800242939840	57.1644971301276
50.0202519787108	57.6567331421579	61.3792374106262	47.6304845665981	63.2893045519591	43.1041072883070	55.0316337961583	58.5683854679025	58.9964447051102	45.9940776001351	59.8604414045851	44.5111348932152	47.9990264161883	53.0108696125939	54.7740853331506	53.7424352886326	45.1804302191069	54.3179135578134	52.2986654879189	52.1973793458971	46.9974104326739	26.8354788175331	48.4324864416737	43.8109895335511	43.1237829321288	40.0311989012745	40.0180039490687	34.9508191230273	29.8212532550157	35.7285273556647	59.2449053957899	62.4817342195974	46.9513522086916	51.0346024099824	45.3461885465792	44.2348335547057	44.4632137641844	45.4300202489038	35.8777664693112	39.4844471308470	39.3745151606940	36.2028734617017	48.8762242033065	54.9736516826147	55.1952631774620	55.3798927704452	50.2714541773102	48.1881051540856	47.0167944711939	53.2805892601501
40.0441594484256	49.0328858149189	49.4219996091198	40.5572788201026	55.3665872342829	33.7734404819117	49.8580025649194	45.1218311312109	50.8126457691229	37.8949905851705	48.2986098009555	35.4985280215035	40.8084929684470	43.2268756390365	39.4734660113414	37.2165495931670	28.9463899464067	37.3892644323299	34.7576835554552	33.3412621734497	27.2748639776631	7.47521257355754	29.0549304370441	24.2924045572784	26.3911393803782	20.5748407583552	22.8024497891386	15.9172349191096	14.0071648971289	18.2559194486710	47.3526340316594	48.3058293394363	34.3971796216888	31.8422220927663	26.8234529683993	27.7463785103523	33.2659524612187	30.6329401918816	25.1520606620832	25.5605512271953	19.5927662934373	17.5914584721143	30.7580483012103	37.9055550546886	36.6218629738517	37.0636294194344	36.2074193900623	34.6942725845757	31.2189632204341	36.9124564108343
48.1307882250102	54.8052341879034	58.2703065080221	45.0182947480472	59.6711450911443	41.6206652949131	51.3557929798412	54.4337529778056	54.3353407294086	42.3386691966544	55.2022354598758	39.5843890803709	42.3160759027531	47.4961360171647	54.6392936242241	51.8334989578716	43.5304626862362	53.5215717291055	50.0467396298651	50.1541580579015	44.2009159796854	24.3763724491452	43.7482449092015	39.3195040318483	36.7989520327174	35.4445932397996	33.7950694709214	30.9009964955008	23.5784094542308	29.8014152570534	57.7046966863759	59.2640909096324	41.0149278027501	47.2637725741932	40.6562438905453	38.6969506398879	37.3373163589393	38.6435357806816	28.6144886636334	32.1800109754016	36.7543530568069	34.1927805850220	48.0242730409467	51.5770891185354	52.1397047258394	51.1789869785932	50.6887211501094	49.9953964593596	47.0640752111167	53.3833802276958
46.0714590235491	51.1549014656471	54.6023333095037	41.8891038613315	54.8932078210883	40.3298745008294	46.5106148437089	49.8499426300727	48.4752889216803	38.1458290419767	49.7011865999310	34.0268127086914	35.4991202616667	40.9794332105521	55.4546411384289	50.6751414992066	43.0141140911580	53.9084722078378	48.7658962987361	49.6107259424309	43.3595678982561	25.3517881090246	40.5120385777541	36.6332278552675	31.3038875821374	33.1587759775406	28.9813556289277	30.0717447487904	19.8423894452771	25.9348873789760	55.9748515930468	55.7696428447142	34.6244938852223	44.7227233643016	37.1264756806989	33.7194926997997	29.5183335627148	31.9360628095160	21.0886673238599	25.3009023949503	36.8072686756499	35.5828675781365	49.0424220364225	48.6721141954330	50.0609339929973	47.6586678862274	52.1153131156476	53.3611748338538	48.5755018256335	54.9211975706028
49.0550260102153	56.1233983179043	58.6361352037246	46.6864569550153	61.1192008560361	42.6518126749271	53.4247459973483	54.1915826505947	55.5075281638815	43.6235353204728	55.4502051534337	40.3629010361052	43.3772812836813	47.9723179417341	53.4823890682101	50.5352360691948	42.3067268906793	51.7638679815945	48.3123566283965	47.5774720484579	40.9921755111795	21.7428196537363	40.4817016009948	35.9427570875759	34.0334693717505	31.6429709893806	30.4892330666584	26.5868062483900	20.0651456213754	26.1845752408318	58.0971923827342	58.9060666950701	40.4334474938017	44.5606404232365	38.0763164824527	36.7497998775439	36.4761168777525	36.6182679783763	27.5311875731827	29.6767233695451	33.1793266555530	30.0688204070883	45.4201126356822	50.0690951409381	49.8938718941324	48.9451115300911	49.8749225909158	48.5930935290057	45.5470627559909	51.4967973573104
46.6329132516147	52.4228132767538	55.2897885630721	43.2057662294779	56.5803718429572	40.7234259917425	48.6163659676250	50.4072415503054	50.3031811297961	39.5176415797598	50.8276647310626	35.4683062710721	37.5419412327818	42.5413118411544	54.1168735761012	49.7129256996754	41.9040588480447	52.3369665723782	47.5808166905741	47.7960209291903	41.2498127448785	23.0154248250795	38.9085799881661	34.8073094015535	30.4744196871829	30.9843218057984	27.6271887229804	27.3074418179568	17.8887804495993	24.1165878249737	56.1576966098848	55.9739413865635	35.4326919335482	43.2852922575773	35.9483515007599	33.2594030187560	30.5661137767726	31.9068624973411	21.7992596062014	24.9425471432558	34.2833796346786	32.5383281703332	46.8660951258943	48.0193896634877	48.7901837056586	46.7432595530471	50.8146078369043	51.3228951063187	46.8627562589648	53.0248332217062
49.7760455215291	57.8721198734215	59.1146596522452	48.8794385560581	63.4682040020334	43.3941496164519	56.7681803869937	54.4116432015940	58.1026095736453	45.8529466296961	56.6889418126418	42.6652112749132	46.5637842871791	50.1588096749234	50.3193171250284	48.0363483532883	39.8624479483176	48.0541821930493	45.3862765835001	43.3542299320775	36.3407471613625	18.0471393954092	36.9566638187900	32.1876882069405	32.5477032489421	27.4375601652188	28.3019580081180	21.3425964627919	18.1156050230569	23.4690885779198	57.8007176641442	58.3950857543167	41.5043759760777	41.1689734624452	35.5310148900856	35.7057624006429	38.1639859107940	36.4427301705799	29.3025222848692	29.5577229036939	27.9545813234741	23.7316149226487	40.5745420943932	48.0846075444702	46.6742772735992	46.4337395911175	46.9965653323956	44.3384924975428	41.8461261084398	47.2032022289751
43.0504823591315	48.5841960072650	49.9206542564511	40.4531063433212	52.5089247847578	37.9305060369677	45.8975043968793	43.8978249301278	45.6743453251668	35.8882138903656	44.7198855876444	30.7373586195858	33.0764332456113	36.8028647570178	49.6512188974449	43.8129123324771	36.7558430853408	47.0605331204520	41.2235870674935	41.2934311943795	34.3128458024160	19.3869888087265	30.2384037478406	26.5395995466977	20.9665827737668	23.0048028556418	18.1528884624450	20.8426927625886	9.49310831339159	15.2126141875357	51.7511961429507	49.6892572126111	28.1800321128765	35.3460982549482	27.5925407261377	24.7406854245556	22.8753484037983	22.6969379929045	14.0882985547344	15.2893816017988	28.2564115359486	27.8956959971709	41.6399585093744	40.8373518713988	41.4173510794551	38.5227771466209	47.2225186236799	48.8101833206198	42.8297273967817	48.5417597245443
43.7654907390222	51.0271994122249	51.4611793317399	42.8434117906299	56.0680980225205	38.1542605706186	50.1494991170223	45.7900278205351	50.0652141061225	38.9245381497364	47.9443626300528	34.7145538965009	38.4916942513011	41.3707461186843	45.9398477132651	41.5464229399414	34.0111781997183	43.0948051750410	38.6382571055901	37.2854734229414	29.9063775689131	13.6461865706386	28.1299224263278	23.6861507393502	22.1481775566701	19.2583763045356	18.0773354505407	14.9993692388847	7.68467473227064	13.5333280045174	51.6029094086224	50.3900766675485	31.9608192961990	33.0153081076697	26.4003973386486	25.8424969222794	28.3193581924492	25.9503260971367	19.7372017253404	19.0307529226912	22.5751139477408	20.7991375413032	36.3656583712618	39.9583653875276	39.0777223042008	37.5961556942402	43.3922879986662	43.1239688112935	38.2300486735431	43.6050639803150
46.7220508060673	53.0342464520897	54.8110590057902	44.2662838390533	57.4427440189433	40.9547194689941	50.3070585040358	49.3813192273944	51.0613326386733	40.3106127753043	50.4534077229290	35.9191549133434	38.5182592064880	42.6742083794387	51.9067639550995	47.3873012560563	39.7192570563902	49.5478225383184	44.8321752365432	44.2325846568081	37.1251711372774	19.8671099938620	34.7166773849882	30.5124469131185	26.9378244655472	26.3046559206108	23.4751421399642	22.2888074947222	13.4494463620489	19.5965614387158	55.5656700820016	54.6890423179388	34.4013211193385	39.6118394188091	32.4563152576653	30.5433603668875	29.5464350344358	29.3209918727851	20.6490863298883	21.9172554676978	29.9317879709988	27.9125871271254	43.3481551101539	45.5375989762243	45.5341504417532	43.5527032774306	48.9785437337408	49.0190605088873	44.3855076062870	50.1491736373155
37.1994613442347	39.6435860618138	48.5989680872063	31.2029404120904	43.6611396962720	33.0677345563364	34.6370124383781	50.9589914615108	43.7423285742064	33.8663009366985	49.3943894434141	37.6845429912075	39.7255793502677	44.9085835341935	56.2212592359954	54.7278036461593	48.9131759079393	59.3486365686425	56.4085583987035	62.0992714796879	61.7386703249158	46.6880354290892	62.2662812958305	59.5313880598324	56.1927533118364	59.1717723637910	56.7304442718312	58.5402574529894	50.9360497481286	55.1514523331881	46.9525745258500	54.2115194132003	47.1908180271479	60.9463270866403	56.0483060563679	52.1451039247435	49.1819100045954	54.5260929480015	45.7492157577496	53.6856955122757	58.6628209640834	60.4234696124698	61.2227634994229	56.3137256511909	61.3849569278823	61.1223400356400	51.4423917402885	56.6427323426649	53.7589116942591	60.7318077963072
39.0016134413216	41.0808981125306	49.5342834110950	31.6356035858193	44.1642988084234	34.2725324199411	33.7132906706464	49.6330398919167	41.5232879395431	31.8945581107343	47.4162918568342	33.1444245911831	33.8575162762963	40.4492353137161	58.1662398200407	54.9085575739610	48.3789358824944	59.9749704836064	55.6537559244044	60.5904574499201	58.5022328513402	41.8636778346155	57.3989798936973	54.4422570032452	49.3759292773092	53.3961876075332	49.6177543629194	52.4118760891363	43.1666782354532	47.9667917168009	49.9614424098347	54.5818886409455	41.5731740351859	57.6800074103042	51.4374807845709	46.7161711938690	41.3336204097331	47.4118520096480	37.1779441751881	45.3932174624180	54.5123922802551	55.7334514773808	60.1753921472401	54.8268793792622	59.6049435103328	58.1377429059149	53.7005363089676	58.4456298995602	54.4255604552800	61.6442211416398
50.4582120763128	57.2827962977476	62.5152425777883	47.0327887799663	62.6486809036845	43.6475201413096	53.6283020488285	60.8839024040021	59.1234716149843	46.3128659027104	61.4349407870010	45.9210098316578	48.9233230974637	54.5822746628298	58.3116136143665	57.6521146641769	49.2710973565075	58.8692678498786	56.9417542986659	58.0951349818749	53.9295457185383	33.9006299584647	55.4008764705486	51.0129336875932	49.5695295175236	47.8327315385664	47.1797038561904	43.4789363717645	37.4335218764190	43.3349955556419	60.1985507344895	64.7728003373489	50.3665398567001	57.1741646216940	51.4733757221989	49.5824406025223	48.4835910967559	50.9025205380677	40.5948265346804	45.7281779832243	46.9999240474278	44.6568934889303	54.8922491903742	59.2637919449345	60.5604623574072	60.7701225699608	53.3639542889537	52.2661048433251	51.4026745057407	58.0312297863322
46.0974351941501	51.3920167981939	56.3352576277066	41.3834842945418	55.5502662656943	39.8634082462413	46.2735758513767	53.1611434336187	50.3319662899207	38.9834883821516	52.8103498175415	36.6444036201181	38.4002714310633	44.5227066011721	56.8850322483416	53.5147072298628	45.4925015176119	56.4740826832307	52.3408516868836	53.9346380549209	48.8024247132066	29.2899610682603	47.5763682956283	43.5482217011966	39.3486168824681	40.4227589592036	37.3653925508558	37.0563399158332	28.0439780287519	34.1572953296879	56.5084916306721	58.5145117971000	39.9364351295847	50.5040119619337	43.4842644083365	40.1927519275891	36.3952204069952	39.7245980107806	28.5338845633732	34.1400191999128	42.2510435387046	40.9012191182205	52.4872046442612	52.8969006495624	54.8381933857825	53.3414752571188	52.7425914431308	53.7562954901814	50.2214928638374	57.0008619413617
44.2525319036406	50.3124471961357	54.8051550208504	40.2748123625038	55.0034618501815	37.7980355629219	46.1644326441190	51.7060928274681	50.0700017935951	38.0337885522428	51.9062664190083	35.9563731559616	38.4853725154957	44.1442860548622	53.7038234577959	50.7414650155356	42.5700486373912	53.2890395936138	49.5297875063728	50.8888503162256	45.8545505912403	26.0873108968768	45.2551184949015	41.1006880294128	37.7941931936540	37.9610833353084	35.6313001131689	34.4227384237594	26.1219627634123	32.1938506227738	54.3799044500952	56.6573312458667	39.0360906575231	47.9525948452172	41.2388848880460	38.4629005731482	36.0655825121351	38.6725510390633	27.9541921226501	33.1796345319414	39.2036187969573	37.7825927394749	49.1433834824660	50.5580503821514	52.1759047825724	51.0925715251089	49.5036599576158	50.1437285246777	46.8544308469325	53.5942469793864
37.9438903993198	38.8922043063380	43.0862767195934	31.4130459452222	40.1302856207044	34.5317688274750	31.8487407280812	37.8656899949029	32.3143058528599	26.2838578442156	35.2289725890906	20.4054963490751	18.5130275686335	24.9040454743090	54.6499702498400	46.8937913918685	41.3186899946713	53.4286943872264	45.7516580326704	49.4330586820186	44.8141213295732	32.4371715424157	38.7398375052167	36.7305038860369	26.8976733534769	35.7225992373816	27.9435367477268	36.6645000003743	24.7821274011151	28.1316907721224	48.0814666909359	45.5392916841971	21.7157607565696	42.0081088554461	33.7964115760061	27.1373450598536	15.8574752120674	23.2222039832739	12.5329018373341	20.5406118958429	41.5403455749598	43.7713905384605	51.7245728065877	42.2657802343213	46.4584055601584	41.8055978104952	52.2823148813517	57.8934366172722	50.3277195813443	56.6820351840752
41.9620637254483	46.2909383546081	50.9460134835733	36.7240295983242	49.8078691504869	36.3271601426196	40.7379058211017	47.0649518989702	43.8155144240586	33.4266179891948	46.2379842215068	30.0569651018883	31.2307362054290	37.3993727087887	54.5308384178912	49.6811333621516	42.1791242040759	53.7682891262371	48.4261578787524	50.6037702593388	45.4243929955703	27.4429500465108	42.6772717298068	39.0943865658526	33.2078768538964	36.4541108211654	31.8856057214091	34.3120137660620	23.7036179624904	29.4469258791397	52.4797582515947	53.1093823637280	32.7824332885082	45.8493883935125	38.2717807035382	34.0247920503941	28.6663398815275	32.7201997064392	21.1580734683149	27.4921374829998	39.6865687360931	39.4999359744131	50.3302447190961	47.8430974225766	50.3832601158635	47.9472653384063	50.9179760239027	53.4559004662526	48.4229006993047	55.1837192873367
42.0659022556950	44.7463921344681	49.0169623463061	36.1590871222584	47.0142864036447	37.4512935678903	38.2433987118897	44.1214902656759	39.8456962790072	31.7361431984803	42.4188592002084	26.7806989620693	26.3162268243625	32.6220300867766	56.2658501422383	49.7846042292786	43.1268122371573	54.9936125442804	48.3472684489634	50.9083225590860	45.4993098218693	30.1058845909696	40.6949944764111	37.7844947384343	29.5246420700813	35.6063929923296	29.0232255318560	34.7681580315759	22.8876788723132	27.7452712682770	52.4343543279976	51.1276257011072	28.1638723412191	44.4870854976259	36.3113879666817	30.8764849199691	22.3732504584435	27.6908815871562	15.9490699677453	22.7445141110247	40.6702312857327	41.4027505276303	51.9393769280895	46.3114784899209	49.3979988769440	45.6648229198364	53.3447248918659	57.1551742756632	50.7788000696021	57.2896049426501
38.7840713331069	42.3550473588731	44.6080374638786	34.6104902829527	45.1717926489293	34.5059746146619	38.1679494429405	38.5754361701231	37.7519523651482	29.4888176921393	37.9965882970413	23.5791234546725	24.5551228863337	29.0059785159360	50.2460286362394	43.0426917473780	36.7729681263271	48.1819532516788	41.0681176500307	43.0616032554289	37.2418747550368	24.2792196195860	31.6041034749833	28.8979325910088	20.2008951660354	26.9364984171349	19.7264977757477	27.0692277653044	14.9980829093721	18.9425585532983	48.1192909391651	45.3995428188257	21.8352064919658	35.9151411443270	27.5807203530056	22.3475601410328	15.6834450566270	18.9398681728650	7.55479494762152	13.4393999118546	32.9491883135706	34.4423955624921	44.7311844189270	38.8921737151020	41.3375199561924	37.2772048017767	47.9927152206745	51.9262293911900	44.7449310708747	50.7756348979726
45.7690522015611	50.0634864911868	52.7169072227738	41.6081345807440	53.1486659499795	40.7263675012432	45.4078180879726	46.9902778436835	45.9357995323759	37.0153322833177	46.6127544473791	31.7169070624392	32.5420863424629	37.5568272342747	55.3888831231327	49.3456821475231	42.3294180004305	53.2454279190886	47.1238551935219	47.9511187398101	41.3023002632166	25.7481496972419	36.7594019639066	33.3477970128692	26.3223619183800	30.0888059156669	24.3020527753732	28.0542444309077	16.6502937433105	22.0452997526031	55.3061051149033	53.4541469852639	30.5300551554494	41.7110496903901	33.6628141788056	29.6705640874726	24.1626303767136	26.4667809989616	16.0105146870594	19.4301957027958	35.4233742607044	34.9559028027744	48.4226532412597	46.0781347095509	47.5391450904746	44.1817150718851	52.6920106148644	54.7734155458604	48.8745377484824	54.9046519561693
48.8259402693533	57.3019556028357	59.7350288716051	47.6846818559429	63.3683134870418	41.9411631921504	56.0455303687646	56.3910513703025	58.9794949091518	45.7370338887741	58.5223753652844	43.9235139605909	48.1359620926137	52.2806132078470	50.4566243279842	49.5955763846468	41.0294004288753	49.3855274548018	47.7070645793737	46.6090046865857	40.9666695070313	21.2197503577504	42.9969549534278	38.2227869577768	38.9448442385325	34.1558126076282	35.3435693483871	28.5430502680085	25.2119888935242	30.7160488281532	57.2586325206627	59.8880797428043	44.9791430027998	45.8111781056708	40.5956420195323	40.5049822357486	42.7329030955801	42.2123570925310	33.9734711935322	36.1570573327074	32.9578435537882	29.1961985917063	42.9836596004512	50.9698463350650	50.2415412022965	50.7986590915434	46.2800811350097	43.2964510852685	42.1805916485557	48.0426537547479
51.3700245153976	60.6704081357230	61.8630890176261	51.5522112083046	67.1709956473519	44.6122876197825	60.7426979831814	58.1925690999413	62.8824041492073	49.5339731617531	61.2073449120614	47.6129720564360	52.4104130788504	55.7187928857685	48.9202477306263	48.8275837905524	40.4344776727603	47.2498434140795	46.4899681996956	43.9428610239815	37.9114309176190	19.9339610402301	41.1040342791327	36.2107795507748	38.9903503880163	31.7834904526110	34.8076125576283	25.3025150889290	25.2670988037547	29.8717063914967	58.7408249333896	61.0325899591085	47.4004514903330	44.0694375685467	39.7836042578588	41.0840303397200	45.4413068899293	43.3471315888345	36.7728955135384	37.2773610380175	29.4256332772138	24.3264196008161	39.5604516307680	50.6769098761326	48.6531046364262	49.8992768768737	45.0865155734497	40.3357278792940	40.0835959310937	45.1757417178975
51.4103996777188	60.5358077726401	64.3669878228057	50.9004169908308	67.5340600748283	44.4156409048257	60.2038291492732	63.7823648404211	65.5786992258017	51.3780194795603	66.1138561190551	52.3977301878469	57.3093898189261	61.4681112753092	52.7435902501289	55.2028507037114	46.9587150309846	53.9264688570114	54.7322845124218	54.8265010406006	51.9418832722064	33.9609533406578	56.5302004251294	52.0384353407489	54.2158503532873	49.1425164135739	51.4730477290690	44.3607633805212	42.3658609208411	47.2586393291482	59.1811317825622	65.6337586232959	56.4802889002965	56.9068998319804	53.2361228934298	53.4488327137896	56.5343973462456	56.9444196408309	48.7227261688356	52.5242661494284	45.2652078907111	42.3683496369204	49.7933297113713	59.2307598682559	59.1676429815971	61.4498906023553	47.4213980588885	43.4197216547487	45.6460659855186	51.4600607150334
41.6248236033589	45.5231371784423	53.2844883495717	35.7023679492864	49.6798722153251	36.0728064407833	39.7853419200606	53.4604624957286	47.3928789003351	36.2824834945922	52.2438247862167	37.7100262274018	39.5376467033525	45.7384617753891	57.6514200995208	55.7076403074562	48.5754311365467	59.5476968775628	56.3031176978961	60.4298040297846	58.1854647313953	40.4051947531195	58.3097040653383	54.9037476563858	51.2343104158561	53.3888136462081	50.7773048465854	51.4933719046663	43.2879149247136	48.4429815623424	52.1989129568971	57.7161905016447	45.4903496007679	58.5895913725782	52.7154297274838	48.9251896492261	45.2656437215532	50.2733915230826	39.9387236931843	47.5198211310568	53.4803264039306	53.8579238191715	58.9915287770601	56.6716827347440	60.5742964787368	59.9440656363073	52.7756947159706	55.9404483943639	53.1992470381041	60.3691828293074
44.4520364586474	49.1250909525895	56.2856960073414	39.0720952548620	53.5481218687388	38.4629693876694	43.7368034423100	55.8995938869554	50.7890636623729	39.1979895279976	55.0720806908526	39.9930381146673	42.0154901256122	48.2552601544126	58.4970562804509	56.8314718610419	49.2661527794820	60.0343777621119	57.0604337920735	60.4262751626472	57.5868855088994	38.8954880053963	57.9539874645299	54.2500995835788	50.9571935557426	52.2444874095962	49.9781319189120	49.6769293344851	41.7411716888991	47.2256750966814	54.9455268381212	60.1769682379326	46.9141430142272	58.7201999004529	52.7457920150628	49.3329005512429	46.0395811434907	50.5332170103796	39.8976063588380	47.0053966376287	52.2134073796723	51.8674170165531	58.5308627290756	57.9039203136108	61.1585607444266	60.6730142977532	53.5498463182293	55.5969469356472	53.3215223845828	60.4296446836324
47.7430136412567	53.7391443207742	59.7486272532040	43.4881915792468	58.7257273595896	41.1898659945917	49.3347280712251	58.5441287925067	55.4112854091766	43.0240271565456	58.5200723311113	43.0108359011655	45.6058201800122	51.5698686168103	58.2213625794192	57.0709374346171	48.9533579797599	59.1571317986365	56.7221829492781	58.8043298147947	55.1243618332951	35.4348267010364	56.0573992895847	51.9278006699768	49.6002272210990	49.2084481831758	47.7832481243365	45.5993950032909	38.5610287852151	44.3757095610702	57.8789819518589	62.6632264382676	48.4378036247613	57.4723976423167	51.5633482761859	48.9784991555804	46.8601793719827	50.1881000563161	39.5743507673621	45.6091639115541	48.7973241440904	47.3126978211467	56.1705844572330	58.4069555788594	60.5283461136618	60.3990539062176	53.2533998212795	53.4976908349289	51.9713975084230	58.8575687895046
52.9946025721057	61.5653482273727	65.1061573138254	51.6263565034620	67.9019776552692	45.9064758897280	60.0458016739638	63.0639403209834	64.4995210585355	50.8075533638297	65.0010960164612	50.2626494059526	54.4559660376185	59.0657372589789	55.1122285321129	55.8312502346042	47.2484218566755	55.1270565902013	54.6028322321832	54.0285229255908	49.5002716605453	30.0824079902818	52.6427686937729	47.9245449211324	49.0004759372673	44.2338713178725	45.7384745131572	38.7596600120128	35.7918248869855	41.2421833388406	61.5021172105991	66.0266581955081	53.0704353860078	54.5071648710304	49.8123245721118	49.6416163002302	51.5112060080877	51.8567496466000	43.0377160009673	46.2845414915296	41.8594502280148	38.1177502831287	49.5922044186895	58.3958213737568	58.0504890201104	59.3163117449994	50.2690613421894	46.5301835382646	47.2271492188276	53.1437064151934
43.9709426028147	53.0397842408209	57.4040445560473	44.7410130264386	60.6760883766390	37.9887631959298	54.8014984973221	59.4583826967955	61.3309768039966	47.4409201800463	62.0372291344991	51.0860757423862	56.7782711345196	59.8426105042554	46.6273592220900	50.8414146738314	44.0360721128723	49.9936318356954	51.9561747230459	54.2333926280896	54.4085955050535	40.1859124160454	59.9754983121603	56.3328121903982	59.0480059822642	55.1824074303891	57.6766481677886	52.4534593718474	50.6908778753649	54.4801797516665	50.2195730054239	59.5781747059024	57.2081760248777	57.8575935501220	55.6214338406510	55.7743142263338	60.0050495645146	60.9056168380641	54.0527577100526	58.8597894801966	50.2558904822227	49.8723339329501	49.6313304445496	56.5161648126733	57.7827284067107	61.0318725754037	40.9257453228112	39.3528833974554	42.2256128764417	47.9023240419555
42.9719295473587	51.4234158453122	56.4192493485164	42.2992591593109	58.5171089503962	36.5533644133311	51.5662776516415	57.6617990524667	58.1826894305070	44.3005938225654	59.5707902171764	47.1979747300484	52.2964969552518	56.1312795682684	48.3509876743954	50.9780019675611	43.5742982527043	51.0723736692413	51.7206370617106	54.0759807274904	53.1941377582269	36.9718850740463	57.6136577654649	53.7735634506077	55.2388548219418	52.2225466718754	53.7669395009651	49.2441417352333	46.1110986143580	50.4684909132303	50.6257223080974	58.9022213278196	53.3885818758203	56.3615184598808	53.0750038334137	52.4889227040234	55.2540751838400	56.7869074948323	48.9190321038320	54.1554858921345	48.3628550479725	47.7309955756108	49.9782849217827	55.5287170898863	57.1301490776776	59.4921468953376	42.7127511336221	41.8273123964114	43.2723498458497	49.5355765247276
49.2385864814328	59.6399001921828	62.2350763499048	51.0669791472464	67.6380028023201	42.6758910607173	62.0072422632306	62.6719927797270	67.0523812331631	52.4908373652408	66.2357928389090	54.6755266012147	60.8084621457324	63.6079771308376	45.8054889120320	50.6582863614746	43.1728014833147	47.7718175810459	50.6568428246901	50.5090297980097	49.3796490657371	34.9860143911677	56.0324573677459	51.8950306865074	56.3690393217889	49.8346863388859	53.9068684521867	45.7444174410713	46.2749634542082	49.9735672952084	54.9960485191179	62.8000999042055	58.5942885380178	54.8552603896317	52.9936671760501	54.5298492393132	60.4277375713407	59.6477920970069	53.3592696376895	56.4589770056467	43.9481552891839	41.7723997901772	44.5625204259682	56.4772851838838	55.7576718251467	59.5428674403289	40.3871654205428	34.8799744505517	39.3738640140048	44.3480880983182
45.5763294089807	54.8824940968931	58.8915293328628	45.7226496283267	62.2847945244698	38.8720422853295	55.6311621529367	59.4572890483257	61.4801924355836	47.1873387692986	61.9821924800411	49.4520167691445	54.8991018171268	58.4969920319521	47.5557150348472	50.7419472763449	43.0075457315361	49.7306194946437	50.9995397017073	52.1962529167327	50.7912447919600	34.4185905000585	55.8960102680864	51.7961104928538	54.2870081715878	49.8121543490534	52.2535243416778	46.1377253361183	44.2275330412819	48.5510907955732	52.7872691693722	60.5304854238941	54.5184138420911	55.0036745128324	51.9933522040120	52.1875386912442	56.0130788994494	56.6107872710342	49.0819198587571	53.4270999104342	45.3505212288085	43.8584097238481	47.3720316145851	55.5606850912686	56.1547897047036	58.9091687503586	41.9753492894011	39.1891165687457	41.5546408006388	47.4876037222909
42.8808833444385	53.4115978839994	53.3673191828177	45.1625852603505	60.8391367977064	36.3785509075095	56.0081314469077	50.4075500617674	57.7079249905358	43.8384864202010	54.6424881534362	43.0457249316631	49.2833872553869	51.1417880150461	36.8642937975800	37.9834554094841	29.7393716071324	35.4742124653326	35.9061042959205	33.3895865060033	28.8967943005147	13.1301553339805	34.4178060427434	29.7840551376413	35.2105814261620	26.6428549729191	31.7170059727241	21.6386434606621	24.4344646321101	27.3301431055050	48.7946702209209	51.8467428727638	42.8194023460231	35.4664111770661	32.8244760752127	35.4873712400491	43.2305204245329	39.9972087046891	35.6608325816818	35.8952348178916	21.4783579696208	18.1510764442375	28.3136015963996	41.2814591408465	38.8267267620652	41.4556813143071	33.0052818562694	27.9920754265793	27.9689619991826	33.0503908503696
33.9826338351981	40.7063075540857	42.8270297319067	31.7785109247183	45.8178908082152	28.1301493245757	39.1165208107924	38.3538617506710	40.3916564209888	28.2794356859108	39.6756941836824	25.0037639991564	29.2142708017342	32.8806677844452	41.9891068534290	37.1330460512127	29.4253197691927	40.6019843393720	35.4213262412357	36.9831530171577	31.8440222344169	14.5017615850979	30.0592081807089	26.2495914550991	22.7612776628789	23.9652157740810	21.1146643764293	22.5153841955561	13.2715127760679	18.3274266645788	43.1609961909618	43.3147491197908	25.4258642763155	32.7328078027086	25.6886977069724	22.9512043289886	23.5351131801847	24.1439975366778	15.3292122125915	19.6332647613655	26.4433775902011	27.3689276816039	36.7782980506902	35.7569898117020	37.2912448416300	35.6205514222216	38.8163125884959	41.3153130061354	35.5427849573467	42.0479116384639
49.5973217010628	58.8527724621391	58.5774574669309	50.5803289021799	65.1880289140929	43.4194640889796	59.8164144684986	53.8658120668131	60.4004670439561	47.8180877523722	57.4086169691541	45.0460759205839	50.0278646396739	52.3419874727728	45.1899597676621	43.9816500912960	36.1032584246476	42.3681738083352	40.9447875070667	37.3643109272738	30.2456749739877	14.7176029237282	32.8933631834174	28.0171746747292	31.7775483773620	23.1629568968534	27.1277283484419	16.1669503881935	18.6770509733675	22.1144547503109	56.1449877506007	56.7103100358577	42.8141216357318	36.7042347747133	32.6181895426086	34.8071211982951	40.7486704549624	37.0204008345100	32.5078296950962	30.9955406539586	21.4347991517980	15.7780854901387	33.6753984446186	44.9393569989680	42.0310993805856	42.9529129129155	42.2714916042171	37.9534984620094	36.2502611273718	40.7374542432085
49.5606454272460	60.7289614814417	61.4259733972918	54.5445574947500	69.5998214902050	44.6196456731035	66.7589516391366	63.6260568237767	71.1618763906233	57.2820730662219	68.6390008435881	61.0169112459649	68.2601945848602	69.0952021676789	39.2981496436069	47.7838745327382	42.6713924813659	42.8112085591565	48.7913499041594	48.7831360666226	50.8826258520613	43.4718186757297	59.6917902210324	56.5348255877676	63.3903465852584	56.0160832272093	61.6904458508024	53.5566155595882	56.6291178179219	58.5813993986255	51.4766800615874	61.0626425771142	64.7164521242352	56.1255877974427	57.0189124289652	59.9997948315822	68.9050556051201	66.9073794860210	63.3819983433979	65.7039504961909	48.2561316206369	47.8217818325838	42.3599435302964	55.9291075553666	54.6140258391619	60.3239118447700	34.4240996298476	27.7816824310567	35.5761662625431	38.3429692692779
46.1885914946434	56.4949843601855	59.1279166071678	49.1407205934132	64.8593727571378	40.5769369916594	60.4527020405272	61.3194880264355	66.0109202278116	51.9350797607722	65.1326890165679	55.6991373511437	62.2526368499248	64.2373138255515	42.6902586520502	49.0297848746864	42.8375718199875	46.2255686255220	50.1224763320950	51.3590015583932	52.4096975016004	41.0333127082964	59.6440488942599	56.1512997214416	60.9500321659077	55.2497276951642	59.3665590003228	52.5351163398639	53.1573150174496	56.1291561921458	50.4123932880371	60.1157438553663	60.6960587492308	56.8175254286420	56.0404290609801	57.5923959535184	64.2084625065131	63.6728872926566	58.3621977499564	61.9791158307523	48.8324589219382	48.3367448018433	45.7805570882931	56.0193679852919	56.0711686342098	60.5551028156828	37.1656855671191	33.2518152835138	38.4508993774636	42.9894909522552
61.8942572934819	73.5038972450532	73.3960086207687	66.9265444147150	82.3957556918634	56.5732727654203	79.2760102561168	74.4519087572684	83.0682895122717	68.8473967562640	79.9032218562426	71.5440232777236	78.7759925382595	79.7571682462676	47.8203437623539	56.6295390738956	51.2755574354513	49.8823215137784	56.6567137146698	54.2769018189898	55.1477746732389	48.2472838929762	64.7713544425151	61.2766806379858	69.4189458990701	59.8846344122379	66.7778276096831	56.1464182780000	61.1729693430708	63.0816007494009	63.7305091891238	72.0482706318078	73.8734870861829	62.2022590687165	63.4352437498646	67.4139235951640	77.0352703982166	73.9802107007979	70.6309321477284	71.7023097226441	51.4775066234382	49.0962811907797	46.6831945422823	64.6105525055219	61.5774933185033	67.6293054133238	43.6533540081334	33.3276909778351	42.6995646818818	44.1298628708595
43.1148161083949	52.0490827278978	55.8954520667716	45.5463140439240	60.0486660921314	38.5078940639545	55.9787252872067	59.6400296199174	62.5429281806108	49.5071865296260	62.7205244916253	54.5323238528654	60.7019922140007	62.5901110266661	44.3870925002101	50.1843395586977	44.9862657765584	49.0594293110333	52.2426766852285	55.4057091253787	57.5884571067230	46.9511478209481	63.9438668120469	60.9508615552916	64.4980928977815	60.8150482641957	63.8001797926311	59.1901349042772	58.3329406987770	61.2053299377641	47.0922223759033	58.1483893342112	61.0848899015489	60.3120013967920	59.4440171977901	60.0156031650521	65.4998894058122	66.1245266759158	60.7632243302526	65.4751501998852	55.1540213947862	55.9849149402868	51.0544404280648	57.0270778979475	58.6530005586617	62.7307267264374	38.9467972187480	38.5824440145076	42.2319226224696	47.0253209105132
42.6897568419273	49.4296492700214	55.6717210242632	41.9991116767552	56.1753480590957	37.9761103088556	50.1912632850586	59.3233704152670	58.1903347564015	45.9325798569733	60.6504203553415	50.8741282389949	55.6723210580562	58.9309473409328	51.5199815578666	54.7510588046337	49.0119925614654	55.8432290111081	56.7881750918177	61.0371994784896	62.1888092906891	48.7311810145099	66.5555270301859	63.4582110092977	64.4699061322486	63.0573356848258	64.0877254276466	61.4601023071233	57.9092829034290	61.6331146754429	49.1105396030396	59.5186956860762	58.9150700959868	63.7888840928307	61.2560746900338	60.1152298376614	62.4384656530614	64.9414685039390	57.8327718314813	63.9730731143745	59.1480501911195	60.0453790181918	57.7675147419482	59.8732202774478	62.9235202065658	65.4757638029273	46.0399217547177	47.8025006392749	49.1244384806437	55.0223090981281
34.0223230380723	42.2531948893737	47.0277044472320	35.4193898060427	49.9764585838777	29.4278107569238	45.5001956280764	50.7882895412321	52.3208531859473	39.5253820352139	53.1635813829426	44.8115431646550	50.6955298201195	52.7286436955331	40.6946289983258	44.3825734500663	39.1255151933223	45.2740726790278	46.6393127351046	51.0911486872358	53.1132810028300	42.0451862805395	58.0285186294509	55.2761682662435	57.3239154774051	55.4889366243583	57.2046314356025	54.6456012044132	52.2187948263026	55.0854886838473	39.3733081083850	50.0898668063789	52.0827381704887	54.4847394192041	52.8354251167347	52.3867051120029	56.6755003959500	58.1281204861509	52.5816076264574	57.9862304043619	51.0548369665642	52.8302792832885	48.0318974550497	50.1295298327295	52.9731182157717	56.0659901041006	35.2867404996277	37.9697859674922	38.9017711616540	44.6281752098576
49.4168437899906	54.2121461487229	60.4919300770543	44.0350294051173	58.2452728728182	43.2081689537639	48.2795739044369	58.5664849300389	53.9793201457574	42.7521813403056	57.7414860628134	41.7181534847434	43.1235619491566	49.7199687815034	61.7799721770691	59.3339282086826	51.3583537610372	62.2561698799343	58.7513801655827	60.9817490035230	56.6682496521986	36.9842140541233	56.1753797614762	52.1878590281392	48.2548037665306	49.3349274259256	46.5855445956778	45.9606438418087	37.4445915064127	43.4605524106826	60.0649039215250	63.6042686581776	46.8133891871644	58.3466590670469	51.6713215505669	48.2496689875971	44.0357735171156	48.2078060109161	36.8951212944123	43.2509836417845	50.3132485548165	48.9538207335718	59.1003806817995	59.4931338694538	61.9726307873405	60.8977022252950	57.1450849394389	58.1614876183615	55.5670549784929	62.5283782604806
48.1775092374079	52.7709989429619	58.3184811791887	42.7740993041095	56.4732156023222	42.1246077962299	46.7309131425098	55.3362139154312	51.2215079055083	40.4725695102407	54.4600888610925	38.2016360886182	39.2676659011971	45.8332390328428	60.2916588821533	56.7862775172279	48.8847622804331	60.0566243354780	55.7600315718046	57.6654643949680	52.6334050309720	33.2621051314891	51.0947430424848	47.1775811093298	42.3851635229564	44.1345950475804	40.6196446252731	40.9104371762951	31.5327636357348	37.6161157809503	58.8442101279942	60.9331388483363	42.0235836334875	54.0257140153505	46.8590403553451	43.1624385333708	38.2317442367599	42.2850510782553	30.7901241866054	36.8142005747327	46.2051529823519	44.9227422670192	56.3593635143014	55.9934457124610	58.2921280328278	56.5688535552515	56.0964800589420	57.4068553142210	53.8531945494384	60.7072830139134
41.9818785607713	44.2933792361373	50.0696052200480	35.1188757794345	46.5512168816466	37.1535819186636	36.7092323518723	46.4594317636858	40.2393680925848	31.7016603870062	44.2838390310683	28.2147765941338	27.5678133828765	34.6760998655089	58.1740320735951	52.4768161118459	45.6290263511308	57.7422717917652	51.6275401870744	54.8908272830141	50.2542771073594	33.6394495788342	46.4555977331024	43.4343945733738	35.9217367350272	41.4470815411663	35.6044571388236	40.3277888382551	28.9683842783744	34.0980134752676	52.9308376187792	53.1966171328932	32.1850074108167	49.3531839935975	41.5227103085176	36.0920481273615	27.8288067711583	33.8963101169022	22.1820400925447	29.7668541955216	45.4033308967208	46.0609766570024	55.4432718643293	49.8585490056496	53.5339714725002	50.3377032081147	54.7136924885674	58.7052418636954	52.9729577888990	59.8466438760601
43.5904506397738	47.3171656494927	55.6858906312142	38.3826721209610	51.7692773318204	38.6273139417239	42.6387798338658	57.5850809093216	51.3917873932697	40.6282572333556	56.5430531191030	43.7973682996884	46.0682880948977	51.5801119735394	59.6462511993217	59.1243384657269	52.5731182631744	62.6137796104532	60.4520337456305	65.1651386681068	64.2046758087468	47.5622116694637	65.4490029297531	62.2176055890085	59.5602031878157	61.1812244868384	59.3706523519455	59.5126551973836	52.3549932838698	57.1305730403050	53.2192086769126	60.7053134713917	52.5766621685914	64.5987194152094	59.6406947648586	56.2800315213734	53.7537643466393	58.6127022599419	49.1148164738352	56.6998383554185	60.1413557251017	60.8312801902809	63.3347623715070	61.2848711006879	65.4857753033001	65.6725533259125	54.4977017926188	57.8336443201533	56.1996910285120	63.1511859911929
46.9789446771738	57.2369514437979	60.1121863015905	49.1578591154356	65.3847602850895	40.8285017005608	60.2100554927080	61.5316117726655	65.7152451460794	51.3622916992941	65.0846910013401	54.4540434156891	60.7467447935261	63.2497548631111	44.3218866415588	49.7794292958934	42.8705085926202	47.1818959364850	50.4089014107114	51.2033084020552	51.2122024247574	38.0521030182721	58.0202986114737	54.2103367773132	58.6092422869067	52.7808114704647	56.6759436333705	49.4724804798793	49.7182576375338	53.1317046181062	52.2006687309809	61.0857645116642	59.1828003753508	55.9745861845136	54.5255584033304	55.8845871839072	61.8969532249644	61.4604831438461	55.4803468235164	59.0740208109142	46.7440873440524	45.5641835034898	45.5487777687674	56.1357929466627	56.0230951265599	60.0662078354439	38.7497087452773	34.3910719426561	39.0408823952878	43.9862608289429
57.8580329836375	68.6223247811194	70.5422015451123	61.1090074064679	77.0846196983947	52.0443136355156	72.5687055007342	72.0587602982199	77.7393404334453	63.3803044368731	76.3298665472329	66.4291491257499	73.0160199469977	75.1071809922599	50.2897942596661	57.6059943215020	51.2919048297814	53.0249822285736	58.0495516116968	57.4212455049754	57.7404829207719	46.6546774969623	65.9298447976358	62.1156918721558	68.1335488108184	60.4980355805612	65.7439627476851	56.6308145793482	58.9195487818217	61.9447397312929	61.6149641903318	70.7155128519863	70.3986223942107	63.7299630451858	63.3660278837045	65.8264293094006	73.1511574424240	71.7563308750199	66.5061710309326	69.1523047865857	53.3052309005001	51.1717313749518	50.6557035141838	64.8725487501611	63.4963575046808	68.5041426879308	45.1696241387190	37.7855729918358	45.0897686789074	48.4906003699341
62.1046226399403	73.4344945107311	74.2691629985438	65.7870139048593	81.9826871690811	56.0583108663280	77.5871163792234	74.6330785065630	81.7613073573003	67.2080550854617	79.4252305137982	69.2741451578399	75.9962831562739	77.8900845627547	51.1551304595009	58.4678681916727	51.9634730729961	52.6824884559940	58.0938727613893	55.7149049221468	55.0654478412700	44.8387290489785	63.7563212991570	59.7575628462382	66.8459046558002	57.5832509947005	63.7995508935531	52.9470654721321	56.9262556199185	59.6667915149232	65.6548785159535	73.4170224811323	71.7516737026868	62.3036208605171	62.2488495569952	65.5831566730698	73.8215416110465	71.3284769956147	66.6791698101769	68.0741261926776	49.9687069600692	46.5879411365961	48.2555112619045	65.5072126233558	62.7885177027607	67.9900808670925	46.5409408964678	36.7786640618258	44.7726267310229	47.3940034790827
60.1901852194588	70.8785730397313	72.9324856661929	62.3742854514475	78.9594122493123	53.6618326609125	73.3683621774345	73.0240578144813	78.1645788771828	63.5543507889925	76.9498021138498	65.3091270836445	71.4079137382265	74.2199759843025	53.5235744943984	59.3079619298590	51.9693182338447	54.9843397982581	58.8818581384388	57.2642586149787	55.6512855348559	42.1340197532300	63.0642607469808	58.7472484894315	64.2339478074024	56.1273121928137	61.1352101134773	51.0994576247354	53.1700917587357	56.8030649497121	65.3520938716954	72.9002133585471	68.4343067217106	62.3622016639377	60.9651642303862	63.2635269664002	69.6948612299583	68.2144291668461	62.1270746807858	64.3406948449332	49.6551565130031	46.0369347108699	50.4159315182962	65.4217701831666	63.5716393473201	67.8139758142068	48.4665430180745	40.4188357911577	46.6443949409738	50.5386286925466
54.2730424243601	64.1893175915437	66.9290598721200	54.8534059404346	71.5692038993582	47.2841282027445	64.8897215141407	65.9475341416467	69.5118711836876	55.0905858428871	69.0156112742105	55.8050857585397	61.1807245328356	64.7882329303775	51.8685306233312	55.1207682387475	46.9250641950402	52.5748696832485	54.2628279130348	53.1375528709257	50.0121751323813	33.1500001591993	55.5415203224350	50.9403930761500	54.5440152722759	47.7760643117328	51.3286164480171	42.4308887993647	42.3755670261507	46.8448309034627	61.2057086057659	67.3226623634303	58.7789241416605	56.0432344656183	53.0419399648564	54.2639097436350	58.8388003347605	58.0978022438137	50.8010119103481	53.4590400951924	43.0243844645855	39.2530672927408	47.3506687190190	59.5836016305269	58.4335969181692	61.2942055281382	46.7746325793316	40.8514108500817	44.1920740025322	49.3408609700440
60.0340944630007	71.1948510326184	71.9441048861738	62.8710322177902	79.3267611406742	53.4953680156984	74.2292414597483	70.8895742130172	77.7431091780199	63.1938630546197	75.3853775152685	63.9969320515302	70.3088803565695	72.6206055371901	50.3048370502852	55.7291953225200	48.3635545037707	50.5466432265888	54.5255721632841	51.3869241222252	48.8633331877325	36.6678358753618	56.6004042428424	52.2093986108580	58.7679817297481	49.1994586679063	55.1589283713905	43.6641855144375	47.5561222403539	50.6499759900464	64.7864411690191	70.8340710494502	65.4559651020845	56.5474829593862	55.5084462848391	58.6901964331591	66.2770262685452	63.5578736972144	58.5143840130615	59.3322546773089	42.3972233220309	37.8048056773469	44.1747251937174	61.4606109904201	58.4127610693744	62.7387640240125	45.8428250591152	36.2808907142014	42.4421031756594	45.7091552196448
58.5219975568755	68.8478855462469	70.6184206949178	59.7225017912992	76.3229032620351	51.5861743235241	70.0358665043724	68.9277445073305	73.8231065609487	59.4520867157903	72.4865378796116	59.5250061892626	65.0361062078615	68.2926846911791	53.1527022303807	56.6020776691781	48.4860719214806	53.0627792083748	55.1847876656480	52.7009602326893	48.8874430310558	33.1718708310016	54.8577714524338	50.1500831142133	54.7725752766460	46.5296795303447	51.0050378349603	40.4841191337440	42.1558861913593	46.2593832686159	64.9053536410384	70.1813319992394	61.2213122793388	55.9120501369287	53.3066637981884	55.3465436369107	60.8498294677783	59.0794497423652	52.5529332045012	53.9840218292607	41.4075598715340	36.4698306973363	46.4205905873434	61.0001189900650	58.7674516331488	61.8541885509587	48.4937416836439	40.9430130245894	44.8473390203339	49.2705378370465
55.3543303806208	64.6893317491039	66.9823059096211	55.1187748068245	71.3706622521084	48.3142169870164	64.2751209367881	64.3546687010859	67.7620556501028	53.9479916530003	67.0688591804153	52.9623193422260	57.6371901327194	61.5634994656976	53.7724910684751	54.9539809283173	46.4379811892918	53.0876299857282	53.2072588245497	51.2611746004495	46.1930210447298	27.9483240855366	50.0972304675082	45.2460608802963	47.8282354053810	41.1455640486485	43.9731756108462	34.9197619599522	34.2254517971806	39.1528597655256	63.0198531891310	66.9127428411831	54.3489383202371	52.3185391002276	48.2402940490423	49.1795143481878	52.7187743226650	51.6577101242529	44.0486009691919	45.7906692356819	38.0701337581372	33.1965480635771	46.2284322601727	57.7279488529577	56.1889365453395	57.9071731077626	49.2900923974617	43.8958752641967	45.2462844508977	50.4867050312480
30.8357507705840	32.0667675019474	37.3409716050156	23.7507046340796	34.1601599141446	27.2669608707393	25.3193624966135	33.5166254801585	27.5040161799813	19.3077687005487	31.0238954313247	15.0446646137983	14.8329560910102	21.5735570691304	49.6426533601020	42.4869973201128	36.8930075087633	49.3224805229201	42.0792951756799	46.8527010455108	43.5385384993329	30.9499896658978	38.8599276819805	36.8435222236583	28.5501649069409	36.4995508373915	30.0004809634101	37.7194238876277	26.7716297408621	30.0361887938905	41.5198379041105	40.6437559650015	20.0954485499346	40.5517755989914	33.0025171788700	26.5373385575967	17.9891912323505	25.0739926720484	15.2866511854483	24.0318253027676	40.8271239706026	43.7099082389819	48.9141828393910	38.8733809872967	43.8602769842934	40.0200384586427	46.9049415246971	53.3650371729087	45.9640730520618	52.6410697356155
28.1751811391938	37.0732614381279	38.7386396905479	28.1770129830658	43.7488371778119	21.5799467930187	38.1617502980521	35.8099255158147	40.1654742576377	26.2844496733607	38.5064486406411	25.4789317238968	31.6627776711383	34.0585274702641	33.8769549115672	30.7984992172271	22.5252230058709	33.4407263929626	29.7512994626769	31.8778589799699	28.6177491515886	11.9409274686079	29.8182017863685	26.0836290406243	26.1766019616483	24.8672650380526	24.9817506234032	23.8664722583308	18.9961181558524	22.3431758643262	36.6339395633966	39.0316978264877	27.3377435607365	30.1637490261010	24.9972597546654	23.9830484626557	28.6984635510178	28.2178032553113	22.1647926512883	25.8659798614399	24.0779938604947	25.9128234057180	30.7040319950872	31.7164700898032	33.1236265382144	33.3257041081929	30.0621517966572	32.6699784820224	27.4992457517006	34.4195437759168
37.1569305545810	47.9932472159761	48.1697389079993	39.8648241752371	55.7498322214880	30.6058088258618	51.2372331821121	45.9940240999699	53.3177609137120	39.1356203375996	50.3276116000315	39.2378876487543	45.9360737256929	47.5176356635739	32.1698618798360	33.5913411665818	25.2296367056060	31.6484980369559	32.1522288200256	31.0334958916657	28.0244259413898	12.9622215079396	33.8071833590093	29.5294404483426	34.7200492234287	27.4551817871934	32.0663461613005	24.0041878258739	25.6780776706992	28.2787952255635	43.0138888677564	47.0197807422652	40.0127329980443	33.5683553512348	31.2137285984969	33.5486119995281	41.6182376951011	38.8925911024242	34.7040423697978	35.9012138186655	22.0300527885995	20.9671177091207	26.2613215505130	37.5482732153052	35.9505018434238	38.8874011949755	27.8399673078488	24.3175640460656	23.7870142120585	29.6249194894182
48.2221792668393	59.7051783876432	59.2518528704973	52.0439563452753	67.9437058165642	41.9926351164691	63.9104274293947	57.6945031954209	66.2291438599192	51.9664953396737	62.7431618345816	52.5530833349919	59.4030890072250	60.7300346817526	37.0588982592419	41.7741930883284	34.4512547076976	36.7144787160998	40.3236407473051	37.1265796957617	34.8267339452926	24.3598112797215	42.9181872908219	38.7489184271034	46.1364892313831	36.3663627313907	42.8908779361510	31.8134536396077	36.6766239463518	38.8002223711619	52.3962881853997	57.4330197174174	53.0582481934469	42.3524771656677	41.8017276878068	45.5361897333530	54.6891167753877	51.1222166048343	47.6246510142803	47.8283287767754	28.9395646573404	25.6008314740303	30.1253990242215	47.3597602397516	44.0846746994849	48.5333631439466	32.8991479016124	23.9377800577749	28.6661242535105	32.2885122587360
53.0594083186461	63.6877473287121	62.9332214389772	55.6676985649557	71.0541796784204	46.7648774655774	66.3734756583172	59.4417335629407	67.5880480531777	54.0608808972567	64.0048491150616	52.7073573604420	58.6725757433117	60.4266503420365	43.5309926733834	45.4596683684194	37.8412572424179	41.3108906555592	42.7929394527644	38.1834697608703	32.7821393911753	20.7951207424472	38.9088712837519	34.2720258671788	40.9494809945759	30.2971201611773	36.6179334975658	23.8625667861176	29.5492245952722	31.9139474930565	58.2298311855735	60.6488014379544	51.2910208050893	40.9075027390438	39.0348666578109	42.6914484984578	50.8223521346499	46.5912409780839	43.0028178238306	41.6753740833546	24.7492092381060	18.4850829285386	32.2270483055109	48.7658566741179	44.7960675578464	47.7613948701654	40.2873635367475	32.5192152805082	34.3191932880203	37.7989642777622
40.8529383432320	41.8841418145943	49.6712119282266	32.7019388661351	43.7514043875019	36.4495771313539	32.9089786243689	47.9997215111184	38.9896129877483	30.9462167610596	45.0239801807513	29.7798474403886	28.7613295947895	36.2432123339632	60.3808010379657	55.4100288410896	48.9407633446224	61.1503946326685	55.5019263773000	60.0644778808512	56.8330581357625	40.4031868062796	53.9068175162398	51.1096674435493	44.1452704345644	49.8027619241485	44.4869690793962	49.0680289922193	38.3621342752106	43.2118386217088	52.1329031906007	54.2808556198534	36.8152796706411	55.4272937344811	48.2113529706643	42.6054141795741	34.5662925678827	41.5188243396817	30.5616096856462	38.9313101413486	52.6671855071637	53.8784638105755	60.4925074577973	53.6320559370083	58.3881771301667	55.6739726829406	56.4893462978327	61.4754147188787	56.2128609654397	63.3588981190338
43.4007475353171	46.9712019785454	54.0275342406968	36.9781367220490	50.4659880910209	37.7563775623585	40.1949923431121	52.5545213313957	46.3965643775569	35.8628311880264	51.0175837339910	35.2645855483959	36.1874711379288	43.0134681129726	59.0692633078181	55.7805270712009	48.3720406264067	59.9193744947060	55.6533588883767	59.1198714658689	55.5720883604734	37.1114132809777	54.3559211090648	50.8507029797243	45.8975409714501	48.8053382983665	45.1567714565588	46.6790694607531	37.2509953610999	42.7918853240755	54.3993259607209	57.8801589208166	41.6044664338650	55.9132832916509	49.1291531142930	44.8460733081252	39.5522119261263	44.8182428665657	33.5959704500700	41.0590416295095	50.2816085407338	50.2633094842202	58.1510441046656	55.4407707591963	59.0114842206386	57.4635058276011	54.6065219066593	57.5419768024531	53.8541643692604	61.0154104268909
46.0282351912394	48.6985042764228	55.1523094093033	39.1236200619167	51.2152982179813	40.7861409471686	40.8932582926806	52.2872943526696	45.6242462300295	36.5767085264034	50.1987600480576	34.0975993543959	33.6798666760585	40.9292967167733	61.8720935935729	57.1889164960376	49.9494430375071	61.8483826159224	56.5092457684138	59.5867399429885	55.0368467087917	37.0530131717449	52.2002451763434	48.8504026713875	42.2619691021441	46.5186137818521	41.5077240423388	44.5624429406580	33.8619154318323	39.4488823149987	57.1203136929814	58.6048046646307	38.8825238171394	54.9068342420214	47.3434412530872	42.4018348252594	34.9368163639176	40.7168156474291	28.9691219121428	36.2497997739663	49.6081393812514	49.5174339993283	59.3594827197842	55.4295883141396	58.9020745471100	56.3013463974268	57.9444269058010	61.1031267013061	56.3911957220789	63.3982392504149
49.4316026386384	58.1262708806787	62.6815869567876	50.4997531439339	65.7319440380715	44.0434975446440	60.2592887464603	65.6128635729756	67.2685206308725	53.8451872157283	68.2012697988764	58.1026069504932	63.7310049026661	66.6395735053791	51.4470225236478	56.6801826750722	50.4960940042590	55.4136743037443	58.1764822349856	60.5958263553101	61.4782534642738	48.2444684270510	67.5398394800992	64.0346382987461	67.0861390019255	63.0760455317359	65.8269946731464	60.4200521133927	59.0321131180248	62.6963833652217	54.7781718668752	65.0928628844265	64.6644999480607	64.9337456073239	63.2024240124528	63.5013565586389	67.8667109402700	68.8703194435391	62.1936984200068	67.1002033332311	57.7205210685197	57.3611606555013	55.7694917868740	62.9512658636119	64.2697604670910	67.9373872132550	45.8224073276510	43.9607816901955	47.8954053285244	53.0157807392001
47.1227813150206	53.6488601913403	60.3216497834016	45.0555798190334	59.8838262916102	41.6134966181979	52.4374610456213	62.8046550244520	60.5274539982649	47.9921625676582	63.6217754197365	51.8008684529913	55.9169854680609	60.2499301566710	56.5336957802351	58.9176180163181	52.2176381654446	60.0418246868897	60.3170080974872	63.8737171520776	63.6384254282968	47.7277668439645	67.3868187061155	63.8388086411559	64.0728320334797	62.6507388401096	63.1836389615602	60.1864952736127	55.7954850360476	60.2888802615605	54.9228955818913	64.1429142244505	59.5913627202135	65.7657914264559	62.2491959270204	60.7208699921325	61.6890093647937	64.6148377346185	56.1782695158291	62.5022374397145	59.3766713089432	59.2857388896999	60.3836302918643	63.2410600019756	66.0037772761435	67.9664422671381	50.9354646991178	51.6312487057605	52.7721093422897	59.0583778411527
45.7232351831383	53.3729732305179	59.1387985566015	44.3254691348081	60.0794020439692	39.5954496222725	52.7393112856047	60.8070591949454	60.0237582293201	46.6388742708521	62.2106414284897	49.8066961119633	54.4129727921767	58.6069642992291	52.7709850255728	55.2990065692039	48.0953247234953	55.7656206244079	56.2565622405064	59.0066297792372	58.2438376501614	41.8535209440136	62.3521007980683	58.5689201183401	59.4502432577271	57.0500275118540	58.1351225214324	54.1306097668291	50.3897435139169	54.9269115706261	53.5639797958217	62.1867637054006	56.6600741675639	61.0830094867356	57.6021978580080	56.5911368997187	58.4301205545902	60.6018999426304	52.2907356469546	58.0086601269288	53.4829408708036	52.8932088133552	55.0880700117951	59.7143940282953	61.7455892351940	63.9056679935036	47.1239917305250	46.6864541957975	48.1135726018492	54.3884201855937
45.1272647753217	50.6855432790419	57.9476113194388	41.2812854863318	56.0868563208563	39.3371135875759	47.3677997242378	59.3383449307963	55.3736969371882	43.2010991618409	59.2825984011507	45.9564296281646	49.1353113913535	54.3886600719426	57.4845201207666	57.9590924183785	50.8057392286940	60.2100290478655	58.9247341453626	62.6049316206648	61.2683648779912	43.8637213553224	63.4945018120058	59.8719944795393	58.4562674113777	58.3660558306532	57.6001933588100	55.8907467111665	49.8182527694118	54.7854950190584	54.4123732834115	62.0453783292578	53.7379320790867	62.8509119691765	58.1796451378815	55.7021645272150	54.6826415403996	58.4667436083276	48.9950657218665	55.8362314381228	56.5158301851478	56.3806859217304	59.8671876475619	60.8336132407505	64.0115797843337	64.8488495253763	52.0875044297199	53.6479555377174	53.1206396510580	59.9338832382131
39.9113701336684	45.5818215675198	52.5857390495037	35.8380894758089	51.0214491681099	33.9237899432956	42.2296368506271	53.4252536890286	49.7453622023780	37.2706058934984	53.3696923788287	39.6496438884448	42.9680914509769	48.1991616295230	53.0363212315403	52.6404800825996	45.3939806582113	55.4000972091958	53.4393454095612	57.2520229145202	55.6794209480080	38.3022449417990	57.3639012926198	53.8206569385155	52.0005945815670	52.4171431892929	51.2837313648839	50.2729309873706	43.7554106232077	48.6340009683887	49.6484404404576	56.5129767005754	47.2185977498631	56.8916118658632	51.9443345308351	49.2364280993693	48.1151895774843	51.8918601622825	42.4684658568211	49.3714322680686	51.0553419415550	51.3024275380015	54.9829790766722	54.9722487208851	58.2864500296205	58.7560158004070	47.8190241946768	50.0784002531627	48.5483801119575	55.5484546627956
55.2613089784781	65.0786328829015	68.5224697122320	56.3170703142040	72.8000944355772	48.7550490656834	66.5711354615792	69.3398295003742	72.3936780381522	58.0198216103670	72.4231639139627	60.3953521993195	66.0583616444646	69.4139138250515	53.3239351533543	58.2618616133771	50.8243323535894	55.5754861426003	58.4291108611030	58.5031986029147	57.3037715327216	42.1804844706758	63.6932553571543	59.4821250768313	63.3652837216354	57.2291050980132	60.8682684476841	52.8623284676643	52.7141499380839	56.8386245739290	61.3480371728674	69.6484715194259	64.9964305083624	62.6852629313196	60.5165850360017	61.6337797875923	66.4872754068972	66.3614172787237	59.2730509533922	62.8731633731537	51.6571190348792	49.1379748156089	52.5655571543880	64.0209794882579	63.6148777438023	67.2353468945678	47.8276913213246	42.4457100541876	47.2187804831721	52.1384284038978
47.0155009239832	58.5391599309656	58.5804276963976	52.4111844281900	67.4926929374874	42.0157382199872	64.9068879088303	60.2651989344135	68.6897399984669	54.7625991150068	65.5917836626093	58.1341178042152	65.5562180437690	66.1062447255812	35.0982873295176	43.5793790487208	38.3887635463250	38.2009681941624	44.3157079383848	43.8492901420337	45.8620713886077	39.2665636661488	54.8901191634763	51.7663751852259	59.0700896105254	51.2934395902340	57.3031658751235	48.9360172411125	52.5908994680070	54.2348043297828	48.7733074002886	57.7009922620162	61.1623708953675	51.3552515795482	52.4780226916782	55.8227947250135	65.3428467561800	62.8479724160770	59.8522975773298	61.6956748193782	43.3291577370460	42.9896694074291	37.2577659556592	51.7133492357438	49.9613899717368	55.7925404509225	30.3148635116026	22.8343670195123	30.8483842987380	33.5273771851637
50.4918456451744	62.2373994892019	61.9910573296629	55.3408055154625	71.0200096178661	44.8395718364391	67.7490736260253	62.3049861307783	71.0020728920937	56.7066541049747	67.6639737428229	58.9205613234986	66.1806384552691	67.1109415012870	37.6028850487165	45.1283414221346	39.0193408544490	39.1737943419021	44.8628230279505	42.7565497615016	43.0554084878274	35.2313875806841	52.1782093220805	48.5755947470142	56.3252890573533	47.2193486314187	53.7879370483799	43.7411089436350	48.3261038111434	50.1793552865746	53.1604378221505	60.5620530040060	60.8481569948713	49.8566580094058	50.5409609068906	54.3088850574697	63.8991722528998	60.8042200795818	57.5646014254939	58.6038360443734	39.1035414218208	37.2150891310227	35.4447366629828	52.5059128706948	49.7263413950393	55.2868971014853	33.0813170759948	23.3336642114507	31.3257654314060	33.9828798478426
45.2943622631585	56.9678323232084	56.7150323602931	49.6316516787016	65.5077596638398	39.2624089199345	61.8625562717370	56.1421800414359	64.6613213435778	50.3089720991277	61.2968224556932	51.8299831428498	58.9709219219214	60.0560423713296	34.0860413304437	39.9107919201408	32.9536743643233	34.8524666714496	39.1736966850511	37.0544429368716	36.2749493296474	26.8083373609420	44.7260971275436	40.8833650384979	48.1807281068873	39.2630124197162	45.5256033062083	35.6591172356498	39.8464426918932	41.8242732364415	48.9540078335650	55.2294570447061	53.2572947850683	43.0400994684851	42.9632184129429	46.5075262522775	55.8454215506302	52.7004026235523	49.3117996422272	50.2223875604375	31.5927480570696	29.6888195367700	30.1118261238777	46.3856553039812	43.7244207415830	48.6334577452969	29.4749593645464	20.8435549443581	26.5843808536835	30.3669742765837
59.2996331529909	71.1167609038728	70.3141217387041	64.0059013903932	79.7589660458742	53.4961883813259	76.2730269116239	69.6546826696983	78.9661110309465	64.6737827648723	75.2044285699103	65.9714657119667	73.0490776727479	74.0955317851296	44.4038748412336	51.6211281917797	45.4665300658642	44.7046976419259	50.5435423202425	46.6101293312995	45.6184472311307	38.3776538794443	54.9758073671337	51.1525884220685	59.6704061680860	49.0169574042916	56.3808017911071	44.4733717738708	50.5994128140436	52.3607506260879	61.9864145121973	68.1995749757967	66.7195907486264	53.7065167199440	54.5037076804253	58.9312041181638	68.8030790887430	64.9081077217875	61.8842569888705	61.8198549866807	40.7501355326090	37.0743498072251	38.7317972089447	58.4874543604556	54.4656819079741	60.0068411627613	40.5897792541415	29.0479652583071	37.2751792449374	38.8941946575794
59.4491590257493	70.7100809531746	70.2032881235709	62.7283788815407	78.6725822981307	53.0995760250898	74.1102759898028	67.9186600933675	76.2555242654779	62.1305864887817	72.8326266480746	61.8955619445745	68.2421590167346	70.0086371168181	47.5073103247258	51.9874298857018	44.7683916886152	46.3376732068028	49.9424625157479	45.3128296477334	41.6274304466934	31.2990138566073	49.3386297736432	44.9497997901390	52.4219987014212	41.5485144352986	48.3539228192423	35.5935239887789	41.4241093615063	43.7859195153386	63.8335150931394	68.0774543817571	61.5805731012353	50.1178933261402	49.3506898806232	53.3355519295906	61.8996760540874	57.9488034790934	54.1582712622488	53.4590778354489	34.7033660536272	29.0601388962763	38.1100622461713	56.9489015089251	52.7890716946087	56.9414163115662	43.8565302934699	33.6829761190799	38.8512822598187	41.4875074524784
55.4510014482868	66.0014669831034	66.9178613711719	57.1803368546227	73.5121497827313	48.6422145763032	67.7630171229379	64.6395040304366	70.6893377268811	56.4638207007775	68.5695895015436	56.0838866719745	61.8326008779040	64.5873488405748	48.6410318997899	51.6582000679729	43.5995518263007	47.9046454021247	49.8568750731673	46.7538486001750	42.5083972479121	27.5643693416107	48.5817092828291	43.8746541075155	49.1422684751695	40.1686600432362	45.2045416516762	34.0224104820943	36.7927071251469	40.4406992325005	61.4753821274487	65.8657876378815	56.7937270580258	49.8669027781592	47.4748971955348	50.0189605670492	56.4423241775708	53.8791081492450	48.2313090203623	48.8407428970917	34.8632946176867	29.6456124971370	40.5127801271449	55.7764912783184	53.0151598965240	56.1005290980866	44.3580225439641	36.6239885111596	39.9393885778187	44.1641793056785
54.8671321503778	65.1440718765395	65.6761080200637	56.3807501939336	72.3413812148813	48.1444018419649	66.6165864884098	62.5995187779490	68.8542740092305	55.0120817656413	66.4568374778901	53.8599527835852	59.3740005564043	62.0682795284557	48.3258437760090	50.2225254965245	42.1202957635085	46.8462708714391	47.9648316672631	44.4247608216140	39.1978989734634	24.0316652225596	44.5125940354991	39.7144822217887	44.7438768548170	35.5825962688668	40.5029472751667	29.0114747843311	32.0070306224876	35.6137953756903	61.0797298041519	64.3071455977011	53.6482394143538	46.6105182359194	43.8117741143982	46.3759241212817	52.6677307938895	49.7167549428662	44.3261761830648	44.2561790457512	31.0170309075721	25.1963081674926	38.6702481294118	53.4808095295603	50.4719917250235	53.0176188397894	44.4417825761076	37.2638838018776	39.3055906421304	43.5316283268285
21.9692586466342	26.2898559854711	32.2325780541004	16.1507186266531	31.2831236310896	16.9220581754139	23.2170234974362	31.0531883787791	27.9217039844842	14.7710967307704	30.4270759356507	15.8694992460849	20.2984086432650	24.6650587171460	41.0905988913783	36.0358175210479	30.0212726465411	42.2008675224983	36.6446474336495	42.2607805613465	40.8442174224109	28.0766255169351	39.2758367915341	36.9941709005827	32.4852644198183	37.2257136939883	33.6728738971470	38.2193375175501	29.9467667386749	33.0068285963391	33.0946220220738	35.9868413112180	23.7977458248170	38.6981068643846	32.8668177787181	28.2464506506955	26.1960800772929	30.6383001725991	23.1006863264935	30.6525212084241	38.6055596333813	41.8808036193733	43.2321746577965	35.1590416782756	40.2711369068228	38.5749575940331	37.5193641078472	44.3507962017042	37.9610764398870	45.0042076448893
25.0437452124390	30.5382469063538	34.0422150498779	21.3276344811893	35.5058622427865	19.7344184909417	28.5648213453620	30.6369378139775	30.6194349851402	17.9303295109430	31.0095408567131	15.7096091238253	20.6375821924152	24.4491547066766	39.4751875951625	33.6274644460615	26.9207875176437	39.2392101004429	33.1140411525538	37.3643801285512	34.4311827669635	20.9979765640863	32.1013044576266	29.4485050689997	24.6255423757288	29.1342925876208	25.2596001665276	29.9889690016864	21.1863570841709	24.3459589920810	35.2717754250085	36.0111252843209	19.7072308051094	32.8215964427000	26.1106505680884	21.6101440664792	20.5645849360999	23.6248298721489	15.5761766387066	22.4948031420147	31.4622166701830	34.5038993167851	38.4418698696633	31.8614232874954	35.7747208628878	33.6244289414858	36.3407766524318	41.9901309435904	35.0531624442133	41.9138590117245
30.8167681318301	34.2684548014949	37.4235156605356	26.0929626439213	37.5408408567182	26.6097914660115	30.3161957701484	32.4373141173821	30.8471013776112	21.2333534615940	31.6662236433681	16.1149086608560	18.3413097372589	23.0620439718909	45.3452912428318	38.1739203919055	32.0659930257014	44.2124189137008	37.0306827475568	40.6706027181525	36.4757713718882	23.8796050780162	31.7918426965087	29.4094214276488	21.5634524615441	28.6774564500234	22.3916426346582	29.7799620022223	18.8573419756374	22.0987861404456	40.7350809071794	39.1326320556302	17.4579622262004	34.2089634720920	26.3466293054150	20.4866287100453	14.6637608530414	19.3684826818730	8.84800948139644	17.1469883162185	33.3027563825471	36.0484821239709	42.5603628064811	34.5410753552314	38.3332320011709	34.6663160022473	42.8345694980863	48.2963334013313	40.7903149435626	47.2429635404366
[truncated: 150 more columns]

## Sheet: Fig1
	Baseline SUVR (Fig 1a)			Rate of change SUVR/year (Fig 1b)
Brain Region	Ab-negative controls	Ab-positive non-demented	Ab-positive AD dementia	Ab-negative controls	Ab-positive non-demented	Ab-positive AD dementia
1	1.09314	1.25439	2.1106	0.00928479	0.0295167	0.088862
2	1.17448	1.33038	2.09796	0.0089112	0.0290054	0.0958203
3	1.19513	1.41617	2.54179	0.0137791	0.0352686	0.105447
4	1.14242	1.18932	1.54047	0.00533137	0.0182092	0.0719311
5	1.30391	1.39854	1.90345	0.00944154	0.0173817	0.0538748
6	1.05351	1.13929	1.47869	0.00735834	0.018211	0.048908
7	1.17907	1.22179	1.41136	0.00662911	0.0127166	0.0372982
8	1.17656	1.35259	2.34069	0.0123303	0.0288066	0.109304
9	1.21873	1.36938	1.95465	0.00998224	0.0244101	0.0771055
10	1.06202	1.09135	1.26127	0.00236159	0.00711761	0.0224981
11	1.24989	1.41171	2.45103	0.0116006	0.0296874	0.105887
12	1.03971	1.0856	1.54668	0.00188646	0.0132678	0.0683094
13	1.19224	1.25703	1.7413	0.0066484	0.0194757	0.077389
14	1.1394	1.28467	2.10752	0.0125376	0.030776	0.0925879
15	1.02752	1.1032	1.4874	-0.00274691	2.9893e-05	0.01198
16	1.03642	1.09743	1.49163	-0.00111686	0.00590103	0.0404815
17	0.968428	0.977739	1.30809	0.00416358	0.00952734	0.0473345
18	1.03387	1.02081	1.25406	0.00377086	0.00816258	0.0470344
19	1.01455	1.03293	1.44018	0.00526826	0.0140788	0.0724855
20	1.08503	1.06819	1.22103	0.00460297	0.00454421	0.0335413
21	1.01839	1.00784	1.30278	0.00723387	0.0103099	0.060785
22	1.01916	1.04439	1.25272	0.00314796	0.0103463	0.0455302
23	1.04762	1.05247	1.37688	0.00640148	0.0146437	0.0706042
24	0.965069	0.923585	1.00738	0.00139982	-0.00119892	0.0182176
25	0.984258	1.02313	1.51845	0.00616548	0.0153303	0.0739567
26	0.964129	0.938569	1.09564	0.00602107	0.00642448	0.030632
27	0.964867	0.971376	1.23964	0.00628177	0.00859134	0.0506194
28	0.967845	0.990802	1.36611	0.00778258	0.0123613	0.0608145
29	1.02014	1.02738	1.11846	0.00294792	0.00455592	0.017382
30	0.941992	0.910306	0.97759	0.00119753	-0.00099407	0.00935341
31	1.17822	1.39398	2.36964	0.0098676	0.0333287	0.0885371
32	1.25015	1.49324	2.46622	0.0109677	0.0318458	0.105752
33	1.06061	1.25005	2.07578	0.00802704	0.0389323	0.0848217
34	1.04793	1.0837	1.54902	0.00222131	0.0110211	0.0637056
35	0.985855	1.01055	1.52361	0.010182	0.020496	0.0798094
36	1.00138	1.10072	1.82418	0.00780366	0.0207207	0.0752651
37	1.1047	1.20291	1.84945	0.0124779	0.024471	0.087171
38	1.01917	1.10428	1.79858	0.00892857	0.0225131	0.0820461
39	1.10369	1.22379	1.84321	0.00570364	0.0228864	0.0787409
40	1.0252	1.06822	1.47623	0.00647709	0.016522	0.0773053
41	0.989363	1.05406	1.75748	0.00925076	0.0235523	0.104369
42	0.967348	1.04696	1.72646	0.00793554	0.0233009	0.113729
43	1.02882	1.09072	1.6195	0.00420928	0.0180755	0.0798624
44	1.08113	1.20308	1.86729	0.00113242	0.0202212	0.0661922
45	1.10555	1.15775	1.6936	0.00505017	0.0178169	0.0831892
46	1.1306	1.27188	2.01975	0.00457343	0.027252	0.0817923
47	0.968745	1.03769	1.32204	0.0035645	0.0124338	0.0348748
48	0.989606	1.0347	1.44141	0.00659694	0.0205622	0.0691867
49	0.965433	1.00653	1.3524	0.00847845	0.0161308	0.0493777
50	1.0398	1.0693	1.43652	0.0019216	0.012654	0.0522871
51	1.00786	1.05152	1.56591	0.00687929	0.0172816	0.0721134
52	0.992583	1.02073	1.3406	0.00326337	0.0108978	0.0358411
53	1.01515	1.0967	1.53537	0.00253341	0.020613	0.0686331
54	1.01174	1.05395	1.45242	0.00363417	0.0124479	0.0692164
55	1.12765	1.20502	1.56371	0.00686789	0.0169584	0.0560557
56	1.06311	1.13601	1.41469	0.00569027	0.0142579	0.0443769
57	1.20097	1.44832	2.12422	0.00448394	0.0181159	0.0517869
58	1.18345	1.44728	2.4512	0.00738037	0.0419547	0.0877399
59	1.06916	1.27624	1.82189	0.00343629	0.0148989	0.0424884
60	1.02775	1.14946	1.47448	0.00215443	0.00564065	0.0155225
61	1.14805	1.31834	2.15036	0.00523823	0.0295642	0.0672702
62	1.05037	1.20314	1.95891	0.00460543	0.0232109	0.0625296
63	0.999586	1.08863	1.73534	0.00242425	0.0119078	0.0628458
64	1.23544	1.55	2.63174	0.0102231	0.0402538	0.113483
65	1.1509	1.21567	1.6134	0.00705608	0.0172702	0.0647067
66	1.14113	1.16175	1.45243	0.00532624	0.010485	0.0393863
67	0.985862	1.01656	1.38306	0.00480151	0.0125634	0.0514776
68	1.08	1.11518	1.49334	0.00715106	0.0144123	0.060472
69	1.04206	1.10155	1.60301	0.00779625	0.0173506	0.0662734
70	1.04462	1.11553	1.73621	0.00621964	0.0248215	0.102065
71	1.07104	1.20459	1.80964	0.00840389	0.0309991	0.0830082
72	1.08339	1.22117	1.76417	0.0105391	0.0117509	0.0155609
73	1.02583	1.08703	1.31847	0.00668387	0.0082013	0.00630466
74	1.16398	1.33464	2.09392	0.00228885	0.0269661	0.0969276
75	1.18138	1.45985	2.48946	0.00920832	0.0406149	0.116438
76	1.10543	1.2954	2.07527	0.00678753	0.030233	0.0918609
77	1.11691	1.36647	2.2855	0.00586556	0.0329225	0.0821619
78	1.12641	1.33522	2.22923	0.00841238	0.0329113	0.0891058
79	1.11291	1.3435	2.23971	0.00771715	0.0359894	0.0903833
80	1.24991	1.43814	2.32629	0.00942608	0.02998	0.103604
81	1.18455	1.39456	2.34641	0.00731991	0.0398442	0.103285
82	1.18705	1.39663	2.21931	0.00825995	0.033229	0.0914413
83	1.03216	1.07989	1.34427	0.00394297	0.0117292	0.0392964
84	0.924892	1.00029	1.23638	0.00695372	0.0169427	0.0471663
85	1.12318	1.14987	1.39266	0.00639358	0.0125959	0.0433751
86	1.03484	1.05461	1.32997	0.00356986	0.00651843	0.0322341
87	1.07126	1.09217	1.40803	0.00525063	0.012411	0.045431
88	0.950732	0.985772	1.18597	0.00458192	0.012217	0.0396974
89	0.974903	1.00558	1.27789	0.00444745	0.00836121	0.0336021
90	0.965189	0.996236	1.2254	0.00523184	0.0103345	0.032617
91	0.966032	1.03066	1.45741	0.00425115	0.0121046	0.0536561
92	1.00695	1.04857	1.36149	0.00454204	0.0142403	0.0484777
93	1.07348	1.14283	1.73307	0.00774867	0.0236912	0.099208
94	0.980572	1.08157	1.64671	0.00442001	0.0280607	0.107376
95	0.985095	1.084	1.73583	0.00323251	0.0223908	0.0998883
96	1.01567	1.14556	1.67507	0.00825476	0.0263917	0.0791237
97	1.08071	1.28926	1.97096	0.00817441	0.0356562	0.085414
98	1.05576	1.26111	1.89325	0.00449891	0.0317475	0.0811154
99	1.10329	1.29666	2.0043	0.00353564	0.0334174	0.0915964
100	1.07885	1.29097	1.92348	0.00963653	0.0161983	0.0239716
101	1.16111	1.37881	2.14802	0.0119532	0.032526	0.0949027
102	1.06546	1.2792	1.90308	0.00713395	0.0276756	0.0716363
103	1.15956	1.32628	1.97682	0.0064523	0.0368708	0.107319
104	1.1368	1.21036	1.52101	0.00544677	0.0235526	0.0688597
105	1.25691	1.45691	2.29504	0.00482821	0.0412976	0.125819
106	1.1982	1.23626	1.4051	0.00532641	0.0144397	0.0366889
107	1.02998	1.11986	1.43541	0.00647494	0.0167293	0.0452821
108	1.27537	1.4063	1.88536	0.0085575	0.0267439	0.0803358
109	1.11101	1.13441	1.22161	0.00415933	0.0102041	0.0231083
110	1.01043	1.04076	1.23365	0.00320772	0.0109765	0.0321717
111	1.23324	1.41052	2.25788	0.0078182	0.0413565	0.130752
112	1.19349	1.29172	1.76294	0.00791175	0.0291467	0.0905343
113	1.08473	1.14507	1.50196	0.00179594	0.0167097	0.0607627
114	1.19025	1.26034	1.72383	0.00795672	0.0204618	0.0754972
115	1.11416	1.28411	2.02317	0.0138365	0.0340709	0.101425
116	1.02035	1.04291	1.28873	-0.00195576	0.00241588	0.0287781
117	1.11967	1.18332	1.64108	0.00201372	0.0195635	0.080692
118	0.942378	0.952247	1.19765	0.0047176	0.0114709	0.0462648
119	0.986304	0.998289	1.33279	0.00119187	0.0114679	0.0526591
120	1.08131	1.06342	1.26633	0.00645696	0.00891087	0.035467
121	1.02222	1.01147	1.21798	0.00525372	0.00816599	0.0356038
122	1.07901	1.05667	1.19777	0.0033578	0.00503301	0.0277539
123	1.00724	1.06466	1.33694	0.00829727	0.017282	0.0512669
124	1.03576	1.00854	1.28483	0.00360652	0.00968384	0.0451262
125	0.985207	0.958455	1.11962	0.00403213	0.00335302	0.0271012
126	1.03836	1.05166	1.24853	0.00539869	0.00948536	0.0351028
127	0.958403	0.924355	1.00651	0.000981674	-0.00157181	0.00843932
128	0.957366	0.9523	1.24655	0.00266733	0.00870078	0.0424441
129	0.953128	0.934828	1.07028	0.00297347	0.00433425	0.0148465
130	0.968421	0.952697	1.16452	0.0032926	0.0119312	0.0376552
131	0.957365	0.978965	1.35935	0.00293202	0.0108998	0.0644376
132	1.01634	1.01264	1.14156	0.00558093	0.00827108	0.0225521
133	1.00432	1.0146	1.11069	0.00545302	0.00658918	0.0150138
134	0.921905	0.897495	0.945613	-0.000510569	-0.000194074	0.00610206
135	1.18883	1.41904	2.26107	0.00569205	0.0478207	0.118325
136	1.16829	1.3503	2.20841	0.00374222	0.0415464	0.112948
137	1.08597	1.10076	1.42898	0.00199151	0.0116555	0.0656299
138	0.990774	1.06385	1.55685	0.00296736	0.0148437	0.0655207
139	0.991388	1.01795	1.38295	0.00232743	0.013932	0.0582915
140	1.09761	1.23883	1.74915	0.0106142	0.029675	0.0897053
141	1.00954	1.07303	1.61289	0.00700863	0.0206184	0.0807078
142	1.03678	1.12407	1.59427	0.00863905	0.0238733	0.076149
143	1.07159	1.1547	1.55658	0.00603368	0.0256675	0.0767269
144	0.970822	1.00397	1.28075	0.00192892	0.0144915	0.0488993
145	0.983192	1.03923	1.61922	0.0068648	0.0206017	0.0935397
146	0.970168	1.06287	1.6453	0.00497388	0.0260816	0.115013
147	1.02958	1.07902	1.50256	0.0042549	0.0175466	0.0786815
148	1.13154	1.3399	2.20007	0.00247933	0.0462357	0.124337
149	1.15156	1.28312	1.96441	0.00749913	0.0401545	0.120724
150	1.07571	1.11304	1.55712	0.00318318	0.0197928	0.0841749
151	1.04125	1.07558	1.58962	0.00237317	0.0166295	0.0818689
152	1.01322	1.09252	1.31513	0.00221204	0.00897312	0.0205791
153	0.996852	1.0636	1.39652	0.00126903	0.0112872	0.040802
154	0.99619	1.04187	1.40007	0.00701704	0.0176778	0.0570927
155	0.978609	1.00341	1.26919	0.00367738	0.0136851	0.0419422
156	1.01293	1.03717	1.31431	0.00600084	0.013381	0.0450891
157	1.0138	1.09163	1.52092	0.00308721	0.0235923	0.078983
158	1.01127	1.05009	1.46523	0.00516601	0.0161324	0.0810652
159	1.1276	1.20322	1.48557	0.0024211	0.0129099	0.0460214
160	1.12802	1.18746	1.45307	0.00532801	0.0127483	0.0401008
161	1.054	1.07738	1.33927	0.00360636	0.00905133	0.0476803
162	1.13947	1.32396	1.86803	0.00461845	0.0165947	0.0476714
163	1.20842	1.44644	2.31608	0.00602375	0.0435299	0.105753
164	1.13973	1.47743	1.97811	0.00965045	0.0240749	0.0381031
165	1.1817	1.30641	1.99549	0.00325881	0.0317367	0.117129
166	1.08935	1.20979	1.83859	0.00199592	0.0242406	0.0861019
167	1.0925	1.23519	1.87654	0.00961171	0.0265756	0.0854156
168	1.22377	1.48507	2.48334	0.00737285	0.0504273	0.14573
169	0.981365	1.04178	1.3168	0.0061217	0.0136226	0.0358036
170	1.16836	1.21748	1.53515	0.00517951	0.0160648	0.0708235
171	1.001	1.03348	1.39598	0.00752807	0.0163335	0.0752898
172	1.07753	1.09734	1.44838	0.00617451	0.0161423	0.0817424
173	1.04366	1.10452	1.55668	0.00463123	0.0253567	0.0914951
174	1.00218	1.0424	1.51897	0.00650177	0.0196485	0.0889755
175	1.06189	1.10623	1.59337	0.00704391	0.0238417	0.108863
176	1.03786	1.11785	1.68946	0.00527285	0.0297169	0.109227
177	1.04026	1.2042	1.75669	0.00587062	0.0300985	0.0895412
178	1.06941	1.24553	1.74154	0.0076502	0.0247875	0.0549346
179	1.04517	1.11721	1.33172	0.00822729	0.0107302	0.0138687
180	0.984691	1.01521	1.24326	0.00340539	0.0105592	0.0328085
181	1.0062	1.08373	1.50845	0.00477941	0.0231069	0.0924362
182	1.23731	1.43352	2.2382	0.00795437	0.0353148	0.115901
183	1.14965	1.36127	2.21157	0.00487206	0.0420936	0.11811
184	1.21149	1.38941	2.1697	0.00898589	0.0286599	0.102026
185	1.14266	1.27945	1.92205	0.00589287	0.0265414	0.0860245
186	1.15582	1.38097	2.31294	0.00577064	0.0489507	0.131948
187	1.07053	1.21897	1.91092	0.00470235	0.0339303	0.105823
188	1.11934	1.31227	2.16242	0.00213337	0.0339942	0.122473
189	1.04479	1.25446	2.09677	0.00734422	0.0391553	0.116261
190	1.10338	1.11953	1.37742	0.0053281	0.0123909	0.0435599
191	0.961394	1.03033	1.26262	0.00492156	0.0152885	0.0402244
192	0.953836	0.997316	1.19159	0.00523464	0.0128636	0.0358728
193	1.01008	1.04082	1.17254	0.00362644	0.00520557	0.000122479
194	0.995579	1.02071	1.28039	0.00469163	0.0124398	0.0458613
195	0.964267	1.02499	1.42559	0.00452347	0.0155903	0.0732287
196	0.998004	1.06932	1.52322	0.00714546	0.0285207	0.109209
197	0.975395	1.06272	1.5826	0.00900023	0.0271951	0.114811
198	1.01695	1.1592	1.6576	0.00862441	0.0287501	0.0825304
199	1.07453	1.30683	1.97708	0.00626128	0.0362298	0.0934337
200	1.11478	1.30506	1.87196	0.00687809	0.0313094	0.0855762

## Sheet: Fig2
	Fig 2a		Fig 2b		Fig 2c		Fig 2d	999: Region was not significant, based on p<0.05 after FDR correction
Brain Region	Std beta, Ab-PET	Std beta, CSF p-tau217	Std beta, Ab-PET	Std beta, CSF p-tau217	Std beta, Ab-PET	Std beta, CSF p-tau217	Proportion mediated (%)
1	999	0.553632974426807	999	0.538232936429036	999	0.172630334607223	999
2	0.249873520310291	0.414825988082697	999	0.375391541971295	999	0.182497372434702	0.354180282060282
3	999	0.536276083624946	999	0.518410477647446	999	0.216351448105545	999
4	999	0.413881163856013	999	0.402457421429291	999	0.149829793387331	999
5	0.275109539116529	0.254177374430052	999	0.1924659777199	999	0.0510738720201817	999
6	999	0.5464124394273	999	0.557117047533811	999	0.24497999298386	999
7	0.243351170551959	0.2959491367728	999	0.239283040798149	999	0.134815818713831	999
8	0.271724397241874	0.484725526304092	999	0.444174437962441	999	0.0585534290181134	0.592883314617197
9	999	0.362556209748182	999	0.365125891680472	999	0.217388856114782	999
10	999	0.430436151023005	999	0.451690444170194	999	0.280716760435864	999
11	999	0.461718489137817	999	0.462321055230401	999	0.208358279869928	999
12	999	0.481579902653954	999	0.491798428422668	999	0.265816946000833	999
13	999	0.382309792844896	999	0.386086444842786	999	0.182847308184914	999
14	999	0.451184299386248	999	0.449455671896158	999	0.245047301428172	999
15	0.218582984505514	0.551943484886586	999	0.540162060598605	999	0.265752680637586	0.841292279310083
16	0.293212138268251	0.557910752066181	999	0.524044746477489	999	0.256237077203935	0.69433407056224
17	999	0.540120965525013	999	0.537755795641531	999	0.290405269037643	999
18	999	0.509661842920546	999	0.501786771144333	999	0.315329121637936	0.886340869810075
19	0.238301782629338	0.476077346772799	999	0.447358210979151	999	0.17153487985608	0.650872998991448
20	999	0.321067754574301	999	0.334096253483513	999	0.323975962135045	999
21	999	0.343757052129077	999	0.344963424580882	999	0.26227183194481	999
22	999	0.498439244877959	999	0.48857254419395	999	0.40975583242491	999
23	0.222244727006416	0.317743064563703	999	0.280769165346766	999	0.171263462970683	999
24	999	0.210109747119322	999	0.198131572305247	999	0.294595165695816	999
25	0.275296008232852	0.410174094545856	999	0.370787261872491	999	0.217530362361674	999
26	999	0.218140127345237	999	0.224324441436796	999	0.224121961938827	999
27	0.291256088225951	0.351006983584318	999	0.3012230891496	999	0.265934804396257	0.225444351633877
28	999	0.329371363781427	999	0.313566282817877	999	0.144065614765777	999
29	999	0.235258226846646	999	0.223573209079589	999	0.243469371847489	999
30	999	999	999	999	999	999	999
31	0.317979836606827	0.59588883378622	999	0.554843827426211	999	0.127741036517835	0.663772524244822
32	999	0.597886222322444	999	0.60800292648227	999	0.0285331733488077	999
33	0.243607497644924	0.560815612172738	999	0.533426162801669	999	0.330902650616932	0.566109344124624
34	0.23972769655735	0.495301947007429	999	0.46591685358372	999	0.169769651222634	0.573712117981334
35	0.218566730816496	0.426841238231664	999	0.398158289735173	999	0.1786484969101	999
36	0.280643430910638	0.450106727767368	999	0.407012530996633	999	0.182480030668399	0.349887592380789
37	999	0.431924919112858	999	0.421651519577864	999	0.0971007294656933	999
38	0.240575938088558	0.429859168016144	999	0.394534903266358	999	0.195271485451647	0.428220386766653
39	0.231627089623071	0.511721914862294	999	0.488513117723037	999	0.250782991489759	0.711708724060637
40	999	0.441080978225988	999	0.421228377700736	999	0.242979386336976	999
41	999	0.535828424985982	999	0.531169070543685	999	0.179672236888245	999
42	999	0.532185821152952	999	0.532228944318976	999	0.113193286874804	999
43	999	0.526836680206439	999	0.514811931637521	999	0.155465476627274	999
44	0.248886279667178	0.601640168810765	999	0.584832227182321	999	0.43912500658614	0.794543851094527
45	0.231140852443708	0.55435641163642	999	0.537902417958163	999	0.202746149577335	0.785111881596723
46	0.23447084143889	0.621333585027839	999	0.611451570432704	999	0.39118352460563	0.875224451337542
47	999	0.563000249924537	999	0.582787401065849	999	999	999
48	999	0.509902455601452	999	0.548602933440762	999	0.140967367248811	999
49	999	0.519249228007879	999	0.529137458364312	999	999	999
50	999	0.522054174909136	999	0.539804352970381	999	0.204884422632915	999
51	999	0.504195234388016	999	0.5224811895579	999	0.117043774466133	999
52	0.22052439309452	0.501482658054461	999	0.485140754871219	999	0.308877827236204	0.805283516903521
53	0.254111013263715	0.518215809384488	999	0.48443107384038	999	0.245115164265039	0.533287177283283
54	0.240373890509377	0.476196453707616	999	0.443403563456526	999	0.310450317295061	0.456934049427193
55	0.219979225794846	0.505826526438196	999	0.491423660601983	999	999	0.830557149550784
56	0.249117694416002	0.496596740827765	999	0.474048326653621	999	999	0.788408569375272
57	0.327285495481279	0.707671924603586	999	0.673889946566526	999	999	0.702341065156276
58	0.285878982540813	0.587411182682851	999	0.554154377960245	999	999	0.673719651103752
59	999	0.659247762329656	999	0.654011670509784	999	999	0.916882282323074
60	999	0.655049418892887	999	0.654568768185893	999	999	999
61	0.2423749168137	0.618416024720667	999	0.601832853331222	999	0.436489005410784	0.78796938496476
62	999	0.549857711520573	999	0.536478472644947	999	0.312138306405979	999
63	0.271009659635711	0.480095823281466	999	0.439819096786003	999	0.112300887217424	0.412443224862954
64	0.249795765134802	0.655743657392336	999	0.640863339209924	999	999	0.822019800966555
65	999	0.432747101004733	999	0.41227756935275	999	999	0.712066035487099
66	999	0.378092134522621	999	0.364729635336168	999	0.167690669069928	999
67	999	0.40867922348777	999	0.401001015984493	999	0.0932440387920672	999
68	999	0.430585765206248	999	0.430701955817136	999	0.113425063735088	999
69	0.217262480243752	0.464768560236685	999	0.447635513824818	999	0.171057313359043	0.785224493851396
70	999	0.54493674709929	999	0.549246038826713	999	0.196869631124385	999
71	0.347661801276797	0.515567862431776	999	0.447355401358426	999	0.248144074325803	0.524989593247566
72	0.246376310513306	0.559388616352232	999	0.540951104175106	999	0.0673490595204738	0.805766991377285
73	999	0.308201901433606	999	0.347560762351404	999	0.29190133102388	999
74	999	0.583898327325025	999	0.588592161727572	999	999	999
75	0.223447730798062	0.665954554488572	999	0.653147072130859	999	999	0.793594335900143
76	0.260221775672103	0.660434332377632	999	0.662569624058359	999	999	1.0281916480371
77	0.257115716577434	0.603685812603057	999	0.592492557280631	999	0.160268652967246	0.893399558853264
78	0.282381850207716	0.620205910725905	999	0.601774465050725	999	0.343464519250863	0.831650099519641
79	0.274467591880319	0.578600463038876	999	0.551260113440082	999	0.287199933603836	0.72993669310575
80	0.240321942533804	0.543142406504811	999	0.521151393903617	999	0.115854955346972	0.743814257139508
81	0.252936469371617	0.58864174660852	999	0.572136061116097	999	0.370391775221427	0.830924925513442
82	0.243931753129916	0.599199071093675	999	0.58402926894473	999	0.277255926161143	0.826718288106177
83	999	0.491777820935578	999	0.53033943797076	999	0.13739730058453	999
84	999	0.460150478464606	999	0.50162062853618	999	999	999
85	999	0.418938322192039	999	0.418523824267569	999	0.180877568844985	999
86	0.256423340976308	0.520214413752726	999	0.506298560707889	999	0.0682984721514692	0.880303424990634
87	999	0.478327808674253	999	0.473960007275575	999	0.210291124589259	0.950619194418827
88	999	0.438366808615996	999	0.482974505197655	999	999	999
89	999	0.510749555293707	999	0.501605102756631	999	999	0.87859089783036
90	999	0.378948872460486	999	0.371525429538604	999	999	999
91	999	0.546539758549268	999	0.539592600351624	999	0.0704301195197255	0.882763093575001
92	999	0.472434703419975	999	0.455783536293648	999	0.236342436166511	0.783369836530135
93	999	0.537879148245642	999	0.550260306246276	999	0.133255088727277	999
94	999	0.520064370134281	999	0.528507005432191	999	999	999
95	999	0.589794236663394	999	0.589470381056167	999	0.269800803701964	0.998270458821542
96	0.339620800747185	0.569648566423383	999	0.521196738650524	999	0.177513684023953	0.690017854212982
97	0.34100839411044	0.56811269982706	999	0.518227404419636	999	0.383993420742096	0.683607240572162
98	0.277617564954876	0.589786342572803	999	0.56053456503605	999	0.291612680642383	0.711797781592986
99	0.332476351077517	0.565442380525912	999	0.513644055073413	999	0.395876257239982	0.617926833715371
100	0.290149246674422	0.659521654238013	999	0.633106851647967	999	0.274788724396955	0.722151643901312
101	0.255690491563483	0.57540565119191	999	0.553832555616792	999	0.0607505888845054	0.752059710012446
102	999	0.654389787961707	999	0.657894436289371	999	0.121612690318646	999
103	999	0.383509616670403	999	0.36587686074864	999	0.148447137638843	999
104	0.236888947606653	0.31622069793981	999	0.303416328483693	999	0.119755905159431	999
105	0.243545224905902	0.427121552753797	999	0.388745050198647	999	0.199033301048965	0.543274000167399
106	999	0.265366136748348	999	0.258249947200633	999	999	999
107	0.223384157398254	0.552010251373194	999	0.534334892774086	999	0.15742956799511	0.728916050331753
108	999	0.330237801830241	999	0.295236010588508	999	0.0828682958708761	999
109	999	0.287927978435137	999	0.289601219223247	999	999	999
110	0.266803710002701	0.497160342178918	999	0.45909818682884	999	0.250288163395355	0.567168895407429
111	999	0.413467541548633	999	0.410004796155787	999	0.182159226977492	999
112	999	0.314871683531737	999	0.30575997930228	999	0.160660998504963	999
113	0.254880218525754	0.342800342769446	999	0.308662991306886	999	0.1368624728587	999
114	0.216451483435916	0.260454414375308	999	0.232812329478719	999	0.132721337535048	999
115	999	0.37971467567718	999	0.34777673782186	999	0.0788494538136734	0.402462376728257
116	999	0.368040474380548	999	0.368997287388737	999	999	999
117	999	0.396001786123037	999	0.372664526933734	999	999	0.713407027929971
118	999	0.435036554116586	999	0.445873921583273	999	0.202947322491473	999
119	999	0.47782967952992	999	0.479740803906798	999	0.340299785817017	999
120	999	0.387227861771216	999	0.455673166243031	999	0.377796402652599	999
121	999	0.475598180380718	999	0.496617932033097	999	0.302593402632036	999
122	999	999	999	999	999	999	999
123	0.219527774031787	0.478102262668873	999	0.452874313443857	999	0.167569239962996	0.583144138968334
124	999	0.373495877471556	999	0.373755153357313	999	0.331539261067446	999
125	999	0.223071945396804	999	0.219149611436084	999	0.219189214366612	999
126	999	0.366376027504147	999	0.369690914586822	999	0.283517986192832	999
127	999	999	999	999	999	999	999
128	999	0.309081317774471	999	0.304193823304594	999	0.199637756633657	999
129	999	0.187882254717837	999	0.187835606813259	999	999	999
130	999	0.3070507405164	999	0.278776803974088	999	0.260984295326662	999
131	999	0.379297702526668	999	0.385931980239429	999	0.23696056883751	999
132	999	0.274912824054487	999	0.272581071833146	999	0.263416989865311	999
133	999	999	999	999	999	999	999
134	999	999	999	999	999	999	999
135	0.254942180334345	0.543499930819882	999	0.514143186124454	999	0.130096820730521	0.653159724274329
136	0.231542301723826	0.489992192240565	999	0.468769184251608	999	0.165667574117637	0.7634335983375
137	999	0.393386951973525	999	0.386465329918097	999	0.253021559722708	999
138	999	0.445114538232645	999	0.44084432140473	999	0.110644507778857	999
139	999	0.326046714975052	999	0.310797603884615	999	0.163389579459448	999
140	999	0.33280325135827	999	0.303655327754118	999	0.0496134485117411	999
141	0.247549750599674	0.445118473445571	999	0.40768779075499	999	0.143749969729881	0.474686725289155
142	999	0.339487318916531	999	0.310343231657409	999	0.0887028875101578	999
143	999	0.438859413190072	999	0.416927241661109	999	0.192993065045648	999
144	999	0.325078953277702	999	0.339493845935475	999	0.214508300695432	999
145	999	0.457671091353862	999	0.46543477499767	999	0.23867315145931	999
146	999	0.464476441370573	999	0.460916885588688	999	0.166048561819284	999
147	999	0.502901194869131	999	0.498072947040855	999	0.202620436874793	0.937867445815611
148	999	0.474208951666833	999	0.465115898300403	999	0.195397749286309	0.890218507876871
149	0.221537161545745	0.437875053035663	999	0.413272771322009	999	999	0.71509829973984
150	999	0.486392319497651	999	0.49140007679118	999	0.149358646024976	999
151	999	0.473113721804012	999	0.477080285528171	999	0.287937230702026	999
152	999	0.511857483275818	999	0.538483577136988	999	999	999
153	999	0.593195664248337	999	0.627074338146674	999	0.158711883175498	999
154	999	0.428073061036422	999	0.484177495688006	999	0.158959194630244	999
155	999	0.448526293885972	999	0.492735516154923	999	999	999
156	999	0.473364247488925	999	0.458055268983179	999	0.199911523179742	999
157	999	0.476147095080074	999	0.458895992022226	999	0.214478542596664	999
158	999	0.454318743579048	999	0.460105104962868	999	0.221383627121429	999
159	999	0.435657178712133	999	0.432138101858848	999	999	999
160	0.24318932480787	0.476988457460215	999	0.450001206112736	999	999	0.718479296726109
161	0.234669064683632	0.431453881427968	999	0.411442457438953	999	999	0.814666230801481
162	999	0.692089403027078	999	0.698354719118426	999	999	999
163	0.218950457009567	0.597829573516084	999	0.596082509794376	999	0.188139864716692	0.98475394937783
164	999	0.620253419407831	999	0.626919785789807	999	999	999
165	0.221426521537892	0.497055396988791	999	0.476524377325397	999	0.149242976150239	0.735949017261014
166	999	0.48888636084929	999	0.484738972495466	999	0.220787509662235	999
167	999	0.432841679274768	999	0.407711074383212	999	0.0969341481496526	999
168	0.251767212101442	0.537708761237694	999	0.513858238269434	999	0.142142591613321	0.741250498396322
169	999	0.398965242022135	999	0.433217076052817	999	999	999
170	0.258029668288994	0.391472738356332	999	0.342872007211054	999	999	0.553891329215577
171	999	0.361118181602534	999	0.343812239068966	999	999	999
172	999	0.383933585520033	999	0.383211313774278	999	0.115752388215178	999
173	999	0.380235246549709	999	0.378448965326714	999	999	999
174	999	0.42244136039162	999	0.425754675042121	999	999	999
175	999	0.417502412999685	999	0.427347338926036	999	0.100836287445211	999
176	999	0.44279890682188	999	0.448926635404593	999	0.139027760562605	999
177	0.372034550630391	0.418979629541251	999	0.320205692501386	999	0.191776653899956	0.344938039306059
178	0.278987807427649	0.520466697412168	999	0.483058655488718	999	0.218919965016482	0.641147110241451
179	999	0.452056650580801	999	0.451854183742558	999	0.341484026197613	999
180	999	0.420622387413096	999	0.434853217083334	999	999	999
181	999	0.532375739184062	999	0.540091933336312	999	0.152292510276891	999
182	0.268534205059156	0.491062253521503	999	0.451223217941745	999	0.150984776609393	0.581768674818986
183	0.275609182406342	0.491951531547005	999	0.451866485930622	999	0.252037812009769	0.635140129906164
184	0.255314128734194	0.448997601059422	999	0.40863402126387	999	0.0789441978549097	0.556837849985281
185	999	0.581817006196873	999	0.605997490160059	999	999	999
186	0.285408183384141	0.520353582628342	999	0.483342397325744	999	999	0.665813129983897
187	0.235847855272329	0.540371135083014	999	0.52890836066064	999	999	0.88057816067397
188	0.222300903830954	0.497196690299985	999	0.479268804850539	999	999	0.774690780164718
189	0.286484621506	0.536154617149239	999	0.500836446458955	999	0.185822830787635	0.689793190603658
190	0.254939855416005	0.426941463836526	999	0.394827592851726	999	0.22522574092655	0.728950441367245
191	999	0.429378521202076	999	0.463014860583229	999	999	999
192	999	0.402246639241208	999	0.448907368332968	999	999	999
193	999	999	999	0.256416339999189	999	0.389911200268501	999
194	999	0.442028210457655	999	0.474878514733739	999	999	999
195	999	0.46340801847711	999	0.472597965954406	999	999	999
196	999	0.410032739592915	999	0.428555233134199	999	999	999
197	999	0.467626795270342	999	0.461799081571001	999	999	999
198	0.40461178460466	0.511096014993324	999	0.410241085698771	999	0.184249313074236	0.442890188028393
199	0.334381845558501	0.54891750570337	999	0.492804130037348	999	0.326916883497362	0.577921652250172
200	0.309052369439301	0.439937982905886	999	0.377596975597692	999	0.122063671526517	0.445708198743691
